# Supplementary material for: Predictors of active ageing among older adults in age-friendly communities in Yanji City, China: A cross-sectional study
Source: PLoS One. 2025 Nov 14;20(11):e0336910. doi: 10.1371/journal.pone.0336910 (PMC12617904; doi:10.1371/journal.pone.0336910)
Supplement: S1 File — (XLSX) [file pone.0336910.s001.xlsx]

## Sheet: data
Age（60-69=1；70-79=2；above 80=3）	Sex (Male=1; Female=2)	Education_level(information education=1;secondary=2;primary=3; college/university=4)	Marital_status(married=1; single=2;widow/widowed or divorced=3)	Living_arrangement (living alone=1;living with a spouse=2;living with the children=3;living with others=4)	Average_monthly_family_income(<1000 CNY; 1000-3000 CNY;3001-5000CNY;>5000CNY)	fluquency_commercial_facilities	fluquency_community_service	fluquency_recreatioanal_facilities	fluquency_culture_facilities	fluquency_religious_facilities	accessibility1	accessibility2	accessibility 3	accessibility4	accessibility5	accessbility6	physical activity1	physical activity2	physical activity3	depression1	depression2	depression3	depression4	depression5	depression6	depression7	depression8	depression9	depression10	depression11	depression12	depression13	depression14	depression15	cognitive function1	cognitive function2	cognitive function3	cognitive function4	cognitive function5	cognitive function6	cognitive function7	cognitive function8	cognitive function9	cognitive function10	cognitive function11	cognitive function12	cognitive function13	cognitive function14	cognitive function15
3	2	2	3	3	3	1	2	2	1	1	3	2	2	2	2	4	2	4	5	1	1	1	0	1	1	0	1	0	1	1	1	0	1	1	1	1	1	1	1	1	1	1	1	1	1	1	1	1	0
2	2	2	1	2	2	2	2	2	1	1	4	2	2	2	2	3	1	4	5	1	0	0	0	1	0	1	0	0	0	1	0	1	0	0	1	1	1	1	1	1	1	1	1	1	1	1	1	1	1
2	1	1	3	3	1	1	2	2	2	1	2	2	2	2	2	3	1	4	5	1	0	0	1	1	0	1	1	0	1	1	0	0	0	0	1	1	0	0	0	1	1	1	1	1	1	0	0	0	0
2	2	1	3	3	1	2	1	3	1	1	4	2	3	3	3	3	1	3	4	1	1	0	0	1	0	1	0	0	0	1	0	1	0	0	1	1	1	1	1	1	1	1	1	1	1	1	1	1	1
2	1	3	3	3	2	2	2	2	1	1	4	3	3	3	3	4	1	3	5	1	0	0	0	1	0	1	0	1	0	1	1	1	0	1	1	1	1	1	1	1	0	0	0	1	1	1	0	1	1
2	2	1	3	3	1	2	2	2	2	1	4	3	3	3	3	4	1	3	5	1	0	0	1	0	1	1	0	0	1	1	0	1	1	1	1	1	1	1	1	1	1	1	1	1	1	1	1	1	0
1	2	3	2	2	2	2	1	2	1	1	3	3	3	2	3	2	1	4	4	0	1	0	0	1	0	1	1	1	0	1	1	0	1	1	1	1	1	1	0	1	1	1	1	1	1	0	0	1	1
2	2	1	3	3	1	2	2	2	2	1	4	3	3	3	3	4	1	3	5	1	1	0	1	1	0	0	1	0	1	1	1	0	1	1	1	1	1	1	0	0	0	1	1	1	1	1	1	1	1
2	2	1	3	1	1	2	2	1	2	1	4	2	4	3	3	4	1	2	4	1	0	0	0	1	0	1	0	0	0	1	0	1	0	1	1	1	1	1	1	1	1	1	1	1	1	1	1	1	1
3	2	3	3	1	2	2	2	3	2	1	2	2	3	2	3	3	1	2	4	1	0	1	1	1	0	1	0	1	0	1	1	1	0	1	1	1	1	1	1	1	1	1	1	1	1	1	1	1	0
3	1	4	1	4	3	1	1	2	1	2	2	3	3	4	3	4	2	4	5	1	0	0	0	1	1	1	0	0	0	1	0	0	0	0	1	1	1	1	1	1	1	1	1	1	1	1	1	1	1
2	1	3	1	1	4	2	1	2	1	2	3	2	3	2	3	2	1	3	5	1	0	0	1	1	1	0	0	1	1	1	1	0	0	0	1	1	1	1	1	1	1	1	1	1	1	1	1	0	1
1	1	2	1	4	1	2	2	1	1	1	4	3	4	4	4	4	2	4	5	1	0	0	0	1	0	1	0	0	1	1	0	1	0	0	1	1	1	1	1	1	1	1	1	1	1	1	1	1	1
2	2	1	3	3	1	2	2	2	1	1	2	2	2	2	3	4	1	3	4	1	0	0	0	1	0	1	0	0	1	1	0	1	0	1	1	1	1	0	1	1	1	1	1	1	0	1	0	1	0
2	1	3	1	2	4	2	2	2	2	1	4	4	4	4	4	4	2	4	4	1	0	0	0	1	0	1	0	0	0	1	0	1	1	0	1	1	1	1	1	1	1	1	1	1	1	1	1	1	1
1	1	2	1	1	2	2	2	2	1	1	4	4	4	3	2	4	1	4	5	1	0	0	0	1	0	1	1	0	1	1	0	1	0	0	1	1	1	1	1	1	1	1	1	1	0	1	1	1	1
1	1	2	3	3	1	2	1	2	2	2	4	4	4	3	4	4	1	3	5	1	0	0	0	0	0	1	0	0	0	1	0	1	0	0	1	1	1	1	0	1	1	1	1	1	1	0	1	1	0
2	2	3	3	3	2	1	1	2	2	2	4	4	4	4	4	4	1	4	5	1	0	0	0	1	0	1	0	0	0	1	0	1	0	0	1	1	1	1	1	1	1	1	1	1	1	1	1	1	0
1	2	1	3	1	2	2	1	2	1	1	4	4	4	3	4	4	1	3	5	1	1	0	0	1	0	1	0	0	1	1	0	1	0	0	1	1	1	1	1	1	1	1	1	1	1	1	1	1	1
1	1	1	1	2	2	2	2	2	1	1	3	4	4	2	4	4	1	4	5	1	0	0	0	1	0	1	1	0	1	1	0	1	0	0	1	1	1	1	1	1	1	1	1	1	1	1	1	1	0
2	2	1	3	3	1	1	2	2	1	1	4	4	2	2	4	4	1	4	5	1	0	0	0	1	0	1	0	0	1	1	0	1	0	0	1	1	1	1	1	1	1	1	1	1	1	1	1	1	1
1	2	2	1	2	2	2	1	1	1	1	4	3	4	3	3	3	1	2	4	1	0	0	0	1	1	1	1	1	1	1	0	0	0	1	1	1	1	0	1	1	1	1	1	1	1	1	1	1	1
2	2	3	1	2	2	2	1	2	1	1	3	2	4	4	3	4	1	2	3	1	0	0	1	1	1	0	0	1	0	1	0	1	0	0	1	1	1	1	0	1	1	1	1	1	1	1	1	1	1
1	2	2	3	3	1	2	1	3	1	1	3	2	3	3	2	4	1	2	5	1	0	0	0	0	0	1	0	0	0	1	0	1	1	1	1	1	1	1	0	1	1	1	1	1	1	1	1	1	0
1	2	3	1	2	2	2	2	2	1	1	4	2	3	3	3	3	1	4	5	1	0	0	0	1	0	1	0	0	0	1	0	1	0	0	1	1	1	1	1	1	1	1	1	1	1	1	1	1	1
1	1	1	3	3	1	1	1	2	1	1	2	2	2	2	4	4	1	2	4	1	0	0	0	1	1	1	0	1	1	1	0	1	0	1	1	1	1	1	1	1	1	1	1	1	1	1	1	1	1
1	2	3	1	1	2	3	2	3	2	1	4	3	2	2	3	4	1	0	3	1	0	0	0	1	0	1	0	0	1	1	0	1	0	0	1	1	1	1	1	1	1	1	1	1	1	1	1	1	1
1	2	2	3	1	1	1	1	2	1	1	4	4	4	4	4	4	1	3	4	1	0	0	0	1	0	1	0	0	0	1	0	0	0	0	1	1	1	1	0	1	1	1	1	1	1	1	1	1	1
2	2	2	3	3	2	2	2	1	1	1	3	3	3	3	2	4	1	1	3	1	0	0	0	1	0	1	0	1	0	1	1	1	0	1	1	1	1	1	1	1	1	1	1	1	1	1	1	1	1
1	2	3	3	1	3	2	3	2	1	2	4	3	4	4	4	4	1	3	5	1	0	0	1	1	1	1	0	0	0	0	0	1	0	0	1	1	1	1	1	1	1	1	1	1	1	1	1	1	1
2	1	3	1	1	1	3	2	2	1	2	2	3	4	2	3	4	1	4	5	1	0	1	1	0	0	1	0	0	0	1	0	1	0	1	1	1	1	1	1	1	1	1	1	1	1	1	0	1	0
2	2	1	3	3	1	2	2	2	1	2	3	2	3	2	3	3	1	2	5	1	1	0	0	1	1	1	0	0	0	1	0	1	0	0	1	1	1	1	1	1	1	1	1	1	1	1	1	1	1
2	2	1	3	1	1	2	2	3	1	1	2	2	4	3	3	2	2	4	5	1	1	1	1	1	1	1	0	0	1	1	1	1	1	0	1	1	1	1	1	1	1	1	1	1	1	0	1	1	1
1	2	3	1	1	2	2	2	2	1	1	3	4	3	2	2	3	1	4	5	1	0	0	0	1	0	1	0	0	0	1	0	1	0	0	1	1	1	1	1	1	1	1	1	1	1	1	1	1	1
3	2	1	3	1	1	2	2	2	1	1	4	3	3	3	3	3	1	4	5	1	0	0	1	1	0	1	0	0	0	0	1	1	0	0	1	1	1	1	1	1	1	1	1	1	1	1	0	1	0
2	1	1	1	2	1	2	2	2	1	1	4	4	3	2	3	2	1	4	5	1	0	0	0	1	0	1	1	0	0	1	0	1	0	0	1	1	1	1	1	1	1	1	1	1	0	0	0	1	1
3	1	1	3	3	1	2	2	2	1	1	4	3	2	2	2	3	1	4	5	1	0	0	0	1	0	1	0	0	0	0	0	1	0	0	1	1	0	0	1	1	1	1	1	1	0	0	0	1	0
3	1	1	1	2	3	2	3	3	2	1	3	2	3	3	3	3	1	4	5	1	0	0	0	1	0	1	0	0	0	1	0	1	0	0	1	1	1	0	1	1	1	1	1	1	1	1	1	1	0
3	1	3	1	2	2	2	2	2	2	1	4	3	3	4	3	2	1	3	5	1	0	0	0	1	0	1	0	0	0	1	0	1	1	0	1	1	1	1	1	1	1	1	1	1	1	1	1	1	1
1	1	2	3	1	2	2	3	3	2	1	4	4	4	4	4	4	1	3	5	1	0	0	0	1	0	1	0	0	0	0	0	1	0	0	1	1	1	1	1	1	1	1	1	1	1	1	1	1	1
1	1	1	3	3	1	1	3	3	1	1	2	2	2	2	2	3	1	4	5	1	1	0	1	0	1	1	0	1	1	1	0	1	0	0	1	1	1	0	0	1	1	1	1	1	1	0	0	1	0
2	1	1	3	3	1	1	3	3	1	1	4	3	3	3	3	4	1	4	5	1	0	1	0	0	1	0	0	1	1	1	1	0	1	1	1	1	1	1	1	1	1	1	1	1	1	1	1	1	1
1	1	2	1	2	2	1	1	3	1	1	3	3	3	4	3	4	1	4	5	0	1	1	1	0	1	0	0	1	1	1	1	1	1	0	1	1	1	1	1	1	1	1	1	1	1	1	1	1	1
2	2	1	3	1	1	2	1	2	1	1	4	3	3	4	3	4	1	0	3	1	0	1	1	0	1	0	1	1	1	1	0	1	1	1	1	1	1	1	1	1	1	1	1	1	1	1	1	1	0
1	2	3	1	4	4	2	2	3	1	1	3	2	3	4	3	4	4	4	5	0	0	0	0	0	0	1	0	0	0	1	0	1	0	0	1	1	1	1	1	1	1	1	1	1	1	1	1	1	1
2	1	1	1	2	2	3	3	1	1	1	4	1	4	3	4	4	2	3	5	1	0	0	0	1	0	1	0	0	1	1	1	1	1	0	1	1	1	1	1	1	1	1	1	1	1	1	1	1	0
2	1	1	1	2	1	2	2	1	1	2	3	3	2	3	3	4	1	3	5	1	0	0	0	1	1	1	0	0	0	1	0	1	0	0	1	1	1	1	1	1	1	1	1	1	1	1	0	1	1
1	1	2	1	2	1	2	3	3	1	1	4	2	3	3	3	3	1	4	5	1	0	1	1	0	0	1	0	0	0	1	0	0	0	0	1	1	1	1	1	1	1	1	1	1	1	1	1	0	1
2	1	2	1	2	4	2	2	1	1	2	4	3	3	3	3	3	2	4	5	1	0	0	0	1	0	1	0	0	0	1	0	1	0	0	1	1	1	1	1	1	1	1	1	1	1	1	1	1	1
1	1	2	3	1	2	2	2	1	1	1	4	4	3	3	3	3	1	4	5	1	0	0	0	1	0	1	0	0	0	1	0	1	0	0	1	1	1	1	1	1	1	1	1	1	1	1	1	1	1
2	1	4	1	2	2	2	2	2	1	1	3	3	3	3	2	3	1	3	4	1	0	0	0	1	0	1	0	0	0	0	0	1	0	0	1	1	1	1	1	1	1	1	1	1	1	1	1	1	1
2	2	1	1	2	1	2	2	2	2	1	2	2	2	2	2	2	1	4	4	1	1	0	0	1	0	1	1	0	1	1	0	1	0	0	1	1	1	1	1	1	1	1	1	1	1	1	1	1	1
2	1	3	1	2	3	2	2	2	2	3	4	2	3	3	3	3	1	3	3	1	1	0	0	1	0	1	1	0	0	1	0	1	0	0	1	1	1	1	1	1	1	1	1	1	1	1	1	1	1
2	1	1	1	2	1	2	2	2	2	1	3	2	4	4	4	4	1	4	4	1	0	0	1	0	1	1	0	0	0	1	0	1	0	0	1	1	1	1	1	1	1	1	1	1	1	1	1	1	1
2	2	2	1	2	1	2	2	2	2	1	4	2	2	2	2	3	1	2	3	1	0	0	0	0	0	1	0	0	1	0	0	1	0	0	1	1	1	1	1	1	1	1	1	1	1	1	1	1	1
3	2	1	3	3	1	1	2	2	1	1	3	2	2	2	2	2	1	2	3	1	1	0	0	1	0	1	1	1	0	1	1	0	0	1	0	0	0	0	0	0	0	0	0	0	1	0	0	1	1
2	1	1	1	2	2	2	2	2	2	1	4	2	2	2	2	2	1	4	5	1	0	0	0	1	0	1	0	0	0	1	0	1	0	0	1	1	1	1	1	1	1	1	1	1	1	1	1	1	1
1	1	3	3	1	3	2	2	2	2	1	2	2	2	2	2	2	1	4	5	1	0	0	0	0	0	1	0	0	0	1	0	1	0	0	1	1	1	1	1	1	1	1	1	1	1	1	1	1	0
3	1	1	3	1	3	2	2	2	2	1	2	2	2	2	2	2	1	4	5	1	0	0	0	1	0	1	0	1	1	1	0	1	0	1	1	1	1	1	1	1	1	1	1	1	1	0	1	1	0
1	1	1	1	2	2	2	2	2	2	1	4	4	4	4	4	4	1	4	5	1	0	0	0	1	0	1	1	1	1	1	0	0	0	0	1	1	1	1	1	1	1	1	1	1	1	1	1	1	1
2	1	1	1	2	1	2	2	2	2	1	4	2	2	2	2	2	1	4	5	1	1	0	0	1	0	1	0	0	0	1	0	0	0	0	1	1	1	1	1	1	1	1	1	1	1	1	1	1	1
3	1	1	1	2	4	2	2	2	1	1	4	2	2	2	2	2	1	4	5	1	0	1	1	1	0	1	0	0	0	1	0	1	0	0	1	1	1	1	1	1	1	1	1	1	0	0	0	0	0
1	1	1	1	2	3	2	2	2	2	1	4	3	3	3	3	3	1	4	5	0	0	1	0	1	0	0	1	1	0	0	1	0	0	1	1	1	1	1	1	1	1	1	1	1	1	1	1	1	1
2	1	2	1	2	4	2	2	2	1	1	3	2	2	3	3	3	1	2	5	1	0	0	0	1	0	0	1	0	0	1	1	1	0	0	1	1	1	1	1	1	1	1	1	1	1	1	0	0	1
1	2	4	1	2	4	2	2	2	1	1	4	3	3	3	3	4	2	3	4	1	0	0	0	1	0	1	0	0	0	1	0	1	0	0	1	1	1	1	1	1	1	1	1	1	1	1	1	1	1
2	2	3	1	2	3	2	2	2	3	1	3	2	2	3	2	2	1	3	4	1	0	0	0	1	1	0	0	1	0	1	1	1	0	1	1	1	1	1	1	1	1	1	1	1	0	0	1	0	0
2	2	4	3	1	3	2	2	2	2	1	3	3	3	4	3	3	2	4	3	1	0	0	1	0	0	0	0	0	0	1	0	1	0	0	1	1	1	1	1	1	1	1	1	1	1	1	1	1	1
1	2	3	1	2	4	2	1	1	2	1	4	3	4	4	3	3	1	4	5	1	1	1	0	0	1	1	0	0	0	1	0	1	0	0	1	1	1	1	1	1	1	1	1	1	1	1	1	1	0
2	2	2	1	1	1	2	2	2	1	1	4	4	4	4	4	4	2	4	5	1	0	0	1	1	1	0	0	0	0	0	0	1	1	0	1	1	1	1	1	1	1	1	1	1	1	1	1	1	1
2	1	2	1	2	3	2	2	2	2	1	4	2	3	3	2	3	4	4	4	1	0	0	0	1	0	1	1	0	1	1	1	0	1	0	1	1	1	1	1	1	1	1	1	1	1	1	1	1	0
2	1	3	1	2	3	2	2	2	2	1	3	4	2	2	4	4	3	3	4	1	0	0	0	1	0	1	1	0	1	1	1	0	1	0	1	1	1	1	1	1	1	1	1	1	1	1	1	1	0
2	2	2	2	1	1	2	2	2	1	1	3	3	2	3	3	3	1	3	4	1	0	0	1	0	1	0	1	1	0	1	0	1	1	0	1	1	1	1	1	1	1	1	1	1	0	0	0	0	0
3	1	3	1	3	4	2	1	2	1	2	2	4	2	2	3	2	1	1	3	1	1	0	0	1	1	0	0	1	0	1	1	0	1	0	1	1	1	1	1	1	1	1	1	1	1	1	1	1	0
1	2	3	3	1	1	2	2	2	1	3	3	3	2	3	3	4	1	3	4	1	0	1	0	0	0	1	0	0	0	1	1	0	0	0	1	1	1	1	1	1	1	1	1	1	1	0	0	1	0
1	1	3	1	2	3	2	2	2	1	1	4	3	4	3	4	3	1	2	4	1	0	0	0	1	0	0	0	1	0	1	1	1	0	0	1	1	1	1	1	1	1	1	1	1	1	1	1	1	0
2	2	3	1	2	4	3	2	1	2	1	3	2	2	3	3	4	2	3	4	1	0	0	0	1	0	1	0	0	0	1	0	1	0	0	1	1	1	1	1	1	1	1	1	1	1	1	1	1	0
1	1	4	1	2	4	3	3	2	2	1	3	3	4	3	3	2	1	3	5	1	1	1	1	1	1	1	1	1	1	1	1	1	1	1	1	1	1	1	1	1	1	1	1	1	1	1	1	1	1
1	2	3	1	2	2	2	2	2	2	1	4	3	3	3	4	3	1	0	1	1	1	0	0	1	1	1	1	1	1	1	1	0	1	1	1	1	1	1	1	1	1	1	1	1	1	1	1	1	1
1	2	1	1	2	2	2	2	2	2	1	3	3	3	3	3	3	2	4	5	1	0	0	0	1	0	1	0	0	0	1	0	0	0	0	1	1	1	1	1	1	1	1	1	1	1	1	1	1	1
3	2	1	3	1	3	2	2	2	1	2	3	3	2	3	2	4	1	2	4	1	0	0	1	0	0	0	1	0	0	1	1	0	1	1	1	1	1	1	1	1	1	1	1	1	1	0	0	1	1
2	2	1	1	2	2	2	2	2	1	2	4	3	3	4	4	4	1	3	4	0	0	1	1	0	1	1	1	1	1	1	1	1	0	0	1	1	1	1	1	1	1	1	1	1	1	1	1	0	0
3	2	2	1	4	4	2	1	1	1	1	3	3	3	3	4	4	1	2	3	1	0	0	0	1	0	0	1	1	0	1	1	1	1	1	1	1	1	1	1	1	1	1	1	1	1	1	1	1	0
2	2	2	1	2	1	3	2	2	3	2	4	3	3	3	3	3	1	0	5	1	1	0	0	1	1	1	0	0	0	1	0	1	0	0	1	1	1	1	1	1	1	1	1	1	1	1	1	1	1
2	2	3	1	2	4	3	2	2	3	2	4	4	2	3	2	4	1	0	1	1	0	0	0	1	0	1	0	0	1	1	0	1	0	0	1	1	1	1	1	1	1	1	1	1	1	1	1	1	1
1	2	3	3	1	1	2	2	2	2	1	3	3	2	3	3	3	5	1	2	1	0	0	0	1	1	0	1	1	1	1	0	1	1	1	1	1	1	1	1	1	1	1	1	1	1	1	1	1	1
2	2	2	1	2	4	2	2	1	1	1	2	3	2	2	2	3	1	4	5	1	0	0	0	1	1	1	0	0	1	1	1	0	0	0	1	1	1	1	1	1	1	1	1	1	1	1	1	1	1
3	2	1	3	1	2	1	2	2	2	1	3	4	3	3	3	3	1	1	3	0	0	0	1	1	0	1	0	0	0	1	1	1	1	1	1	1	1	1	1	1	1	1	1	1	1	1	1	1	1
2	2	3	1	4	3	2	2	2	1	1	4	3	2	2	3	3	1	4	5	1	0	0	0	1	0	1	0	0	1	1	0	1	0	1	1	1	1	1	1	1	1	1	1	1	1	1	0	1	0
1	2	3	1	2	2	1	2	2	3	1	3	3	3	2	2	3	5	3	4	1	1	0	1	1	0	1	1	0	0	1	1	0	0	0	1	1	1	1	0	1	1	1	1	1	1	1	1	1	1
2	2	3	2	1	2	2	2	2	1	1	2	3	3	2	3	3	1	0	4	1	1	0	0	1	0	1	0	0	1	1	0	1	0	0	1	1	1	1	1	1	1	1	1	1	1	1	1	1	1
2	1	1	1	2	2	2	2	2	1	1	3	3	3	2	3	3	1	4	5	1	0	0	0	1	0	1	0	0	0	1	0	1	0	0	1	1	1	1	1	1	1	1	1	1	1	1	1	1	1
1	2	3	1	2	4	2	2	2	2	1	3	2	2	2	3	2	1	0	4	1	0	0	0	0	1	0	0	0	0	0	0	0	0	0	1	1	1	1	1	1	1	1	1	1	1	1	1	1	1
1	2	4	1	2	4	1	2	2	1	1	4	2	3	2	3	3	1	0	5	1	0	0	0	0	1	0	0	0	1	1	0	1	0	0	1	1	1	1	1	1	1	1	1	1	1	1	1	1	1
1	1	3	1	2	3	2	2	2	2	1	3	3	3	4	3	3	2	2	4	1	1	0	0	0	0	1	0	1	1	1	1	0	1	1	1	1	1	1	1	1	1	1	1	1	1	1	1	0	0
1	2	2	1	2	3	2	2	1	1	2	3	2	4	2	2	2	1	3	5	1	1	1	1	1	1	1	1	1	1	0	1	1	1	1	1	1	1	1	1	1	1	1	1	0	0	0	0	0	0
2	2	3	1	2	4	2	2	2	1	2	3	4	2	3	2	3	2	3	4	1	0	0	0	1	0	1	0	0	0	1	0	1	1	0	1	1	1	1	1	1	1	1	1	1	1	1	1	1	1
1	2	2	1	4	2	2	2	2	3	3	4	3	2	2	3	4	2	1	2	1	1	0	0	0	1	0	0	0	0	1	1	0	0	0	1	1	1	1	1	1	1	1	1	1	1	1	1	1	1
1	2	4	1	2	4	3	2	1	3	1	4	4	2	3	2	3	1	3	5	1	0	0	0	1	0	1	0	0	0	1	1	1	0	0	1	1	1	1	1	1	1	1	1	1	1	1	1	1	1
1	2	2	1	2	1	2	2	2	1	1	3	3	3	3	4	4	1	3	3	0	1	1	1	0	1	1	1	0	1	1	1	0	1	0	1	1	1	1	1	1	1	1	1	1	1	1	1	1	1
1	2	1	1	4	2	1	2	2	3	1	4	3	2	2	2	3	1	2	5	0	0	0	0	0	0	0	0	0	1	1	1	1	1	0	1	1	1	1	1	1	1	1	1	1	1	1	1	1	0
1	1	4	3	1	4	2	2	2	3	1	4	3	2	2	2	4	1	4	5	1	0	0	0	1	0	1	0	0	0	1	0	1	0	0	1	1	1	1	1	1	1	1	1	1	1	1	1	1	1
1	2	3	3	1	1	2	3	1	1	1	4	2	2	2	2	2	1	4	5	1	0	0	0	1	0	1	0	1	0	1	0	1	0	0	1	1	1	1	1	1	1	1	1	1	1	1	1	1	1
1	2	3	3	1	2	2	2	1	1	1	4	3	3	3	4	2	1	3	5	1	0	0	0	1	0	1	0	0	0	1	0	1	0	0	1	1	1	1	1	1	1	1	1	1	1	1	1	0	1
2	2	1	1	2	2	1	2	1	1	1	4	3	2	2	2	4	1	3	5	1	0	0	0	1	0	1	0	0	0	1	0	0	0	0	1	1	1	1	1	1	1	1	1	1	1	1	1	0	0
1	2	3	3	1	3	3	2	1	1	2	3	2	3	3	3	2	1	4	4	1	0	0	0	1	0	1	0	0	0	1	0	1	0	0	1	1	1	1	1	1	1	1	1	1	1	1	1	1	1
2	1	3	3	3	1	2	2	1	2	1	4	2	2	2	2	3	1	4	4	0	0	0	0	1	0	1	0	0	0	1	0	1	0	0	1	1	1	1	1	1	1	1	1	1	1	1	1	1	1
1	2	3	1	4	3	3	3	1	2	1	2	3	3	3	3	3	1	3	5	1	0	0	0	1	0	1	0	0	0	1	0	1	0	0	1	1	1	1	1	1	1	1	1	1	1	1	1	1	1
2	1	2	1	2	3	2	2	2	1	1	4	3	3	3	3	3	1	4	5	1	0	0	0	1	0	1	0	0	0	1	0	1	0	0	1	1	1	1	1	1	1	1	1	1	1	1	1	1	1
1	2	3	1	2	2	2	2	2	2	2	3	3	2	3	3	3	4	2	4	1	0	0	0	1	1	1	0	0	0	1	1	0	0	0	1	1	1	1	1	1	1	1	1	1	1	1	1	1	0
2	2	2	3	1	1	2	2	2	1	1	3	2	3	3	3	4	1	3	5	1	0	1	0	1	1	0	1	0	0	1	1	1	0	1	1	1	1	1	1	1	1	1	1	1	1	1	1	1	0
2	2	2	3	1	3	2	2	1	1	1	3	2	3	2	2	3	1	3	4	1	0	1	0	0	0	0	0	1	0	1	1	1	1	1	1	1	1	1	1	1	1	1	1	1	1	1	1	1	1
2	2	2	2	1	2	2	2	2	2	1	3	2	2	2	3	3	1	3	4	1	0	0	0	0	0	1	0	0	0	1	1	0	0	0	1	1	1	1	1	1	1	1	1	1	1	1	1	1	0
1	2	2	1	1	2	2	2	1	2	1	3	3	3	2	3	3	1	3	4	1	0	1	1	0	1	0	1	1	0	1	0	1	1	0	1	1	1	1	1	1	1	1	1	1	1	1	1	1	0
1	2	3	1	2	2	2	2	2	2	1	2	3	2	3	3	3	1	3	4	1	0	0	1	0	0	1	0	0	0	1	0	0	0	1	1	1	1	1	1	1	1	1	1	1	1	1	1	1	0
1	2	2	1	2	2	2	2	1	2	1	3	2	3	3	3	3	2	4	5	0	0	1	0	0	0	0	1	0	0	1	1	0	1	0	1	1	0	0	1	0	1	0	0	0	1	0	0	1	0
2	1	3	1	2	3	1	2	1	1	1	3	2	2	2	2	2	1	2	4	1	1	0	1	0	0	0	1	0	0	1	0	0	0	1	1	1	1	1	1	1	1	1	1	1	1	1	1	1	0
2	2	2	1	2	3	2	2	2	1	1	3	2	2	3	3	2	1	2	4	0	0	0	0	0	1	0	0	0	1	0	1	1	0	1	1	1	1	1	1	1	1	1	1	1	1	0	0	1	0
2	2	2	3	1	2	2	2	1	3	2	2	2	2	2	3	4	2	2	3	1	0	0	1	0	1	0	0	0	0	1	1	1	0	1	1	1	1	1	1	1	1	1	1	1	1	1	0	1	1
2	2	3	2	1	4	2	2	1	1	1	4	4	3	4	4	3	1	3	4	1	0	0	0	1	0	1	0	0	1	1	0	0	0	0	1	1	1	1	1	1	1	1	1	1	1	1	1	1	1
2	2	2	1	2	3	2	2	1	1	1	4	3	3	3	3	4	5	3	5	1	0	0	0	0	1	1	0	0	0	1	1	1	1	1	1	1	1	1	1	1	1	1	1	1	1	0	1	1	0
1	2	2	2	1	3	2	1	2	2	1	3	2	3	3	3	3	2	4	5	1	0	0	0	1	1	1	0	1	0	1	0	1	0	0	1	1	1	1	1	1	1	1	1	1	0	0	1	1	0
2	2	3	3	3	1	2	2	1	2	1	3	3	3	3	3	3	1	4	5	1	0	1	0	1	0	1	0	0	0	0	0	1	0	0	1	1	1	1	1	1	1	1	1	1	1	1	1	1	0
2	2	2	1	2	1	2	2	2	3	1	4	2	2	2	2	2	2	4	5	1	0	0	0	1	0	1	0	0	0	1	0	1	0	0	1	1	1	1	1	1	1	1	1	1	1	1	0	1	0
1	2	3	1	4	3	2	2	2	3	1	3	3	3	3	3	4	1	4	5	0	0	0	0	0	0	0	0	0	0	0	0	0	0	0	1	1	1	1	1	1	1	1	1	1	1	1	1	1	1
1	1	3	1	2	4	2	2	2	2	1	4	4	4	4	4	4	1	3	5	0	0	0	0	0	0	0	0	0	1	0	0	1	0	0	1	1	1	1	1	1	1	1	1	1	1	0	0	1	1
2	2	1	3	3	1	2	2	2	2	1	3	3	3	3	3	3	1	4	5	1	0	0	0	1	0	1	0	0	0	1	0	1	0	0	1	1	1	0	0	0	1	1	1	1	0	0	0	1	1
1	1	3	3	1	1	2	1	2	2	1	2	2	2	2	2	3	1	4	5	1	1	1	0	1	1	1	0	0	1	1	0	0	0	0	1	1	1	1	1	1	1	1	1	1	0	0	0	0	0
1	1	4	1	1	3	2	2	1	2	3	4	4	4	4	4	4	1	4	5	1	1	1	1	1	1	1	1	1	1	1	1	1	1	1	1	1	1	1	1	1	1	1	1	1	0	1	0	1	0
2	1	4	1	2	4	2	2	2	2	1	4	4	4	4	4	4	1	4	5	1	0	0	1	1	0	1	0	0	0	1	0	1	0	0	1	1	1	1	1	1	1	1	1	1	1	1	1	1	1
2	1	1	1	2	1	2	2	2	2	2	4	4	4	4	4	4	1	4	5	1	0	0	0	1	1	1	0	0	0	1	0	0	0	0	1	1	1	1	1	1	1	1	1	1	1	1	0	0	0
2	2	2	1	2	4	2	2	2	1	1	4	4	4	4	4	4	2	2	5	1	1	1	1	1	1	1	1	1	1	1	1	1	1	1	1	1	1	1	1	1	1	1	1	1	1	1	1	1	1
1	1	4	1	4	4	2	2	2	2	1	3	3	3	2	3	3	2	4	3	1	1	1	1	1	1	1	1	1	1	1	1	1	1	1	1	1	1	1	1	1	1	1	1	1	1	1	0	1	1
1	1	1	1	2	1	2	1	2	1	1	3	3	3	4	3	4	1	2	4	0	1	0	0	1	0	1	0	1	0	1	1	0	1	0	1	1	1	1	1	1	1	1	1	1	1	1	1	1	1
2	1	1	1	2	1	3	2	2	2	1	3	3	3	3	3	3	4	3	5	1	0	0	0	1	0	1	0	0	0	0	0	1	0	0	1	1	1	1	1	1	1	1	1	1	1	1	1	1	1
1	1	2	1	2	2	2	2	2	2	1	4	3	3	3	3	3	1	4	5	1	0	0	0	1	0	1	0	0	0	1	0	1	0	0	1	1	1	1	1	1	1	1	1	1	1	1	0	1	1
2	1	4	1	3	4	2	2	2	2	1	4	4	4	4	4	4	1	4	5	1	0	0	0	1	0	1	0	0	0	1	0	1	0	0	1	1	1	1	1	1	1	1	1	1	1	0	0	0	0
3	1	4	1	2	1	2	2	2	2	1	4	3	3	3	3	3	1	4	5	1	0	0	0	1	0	1	0	0	0	1	0	1	0	0	0	1	1	1	1	0	0	0	0	0	0	0	0	1	1
1	2	3	1	2	2	2	2	2	2	1	4	3	3	3	3	3	2	4	5	1	0	0	0	0	0	1	0	0	0	1	0	1	0	0	1	1	1	1	1	1	1	1	1	1	1	1	1	1	1
1	2	3	1	2	2	2	2	2	2	1	3	3	3	3	3	3	3	3	5	1	0	0	0	0	0	1	1	1	0	1	0	1	1	0	1	1	1	1	1	1	1	1	1	1	1	1	1	1	1
2	2	2	3	1	2	2	2	1	1	1	3	3	3	3	4	4	1	4	5	1	0	0	0	1	0	1	0	1	0	1	1	1	1	0	1	1	1	1	0	1	1	1	1	1	1	1	1	1	1
3	1	3	1	2	4	2	2	2	1	1	4	3	3	3	3	3	1	4	5	1	0	0	0	1	0	1	0	0	0	1	0	1	0	0	1	1	1	1	1	1	1	1	1	1	1	1	1	1	0
1	2	2	1	2	4	3	2	2	2	1	3	2	4	4	4	4	1	4	5	1	0	0	0	1	0	1	0	0	0	0	1	0	1	0	1	1	1	1	1	1	0	1	1	1	1	1	1	1	1
2	1	3	1	2	3	2	2	2	2	1	3	3	2	3	3	4	1	4	4	1	0	0	1	0	1	0	0	0	0	1	1	0	0	0	1	1	1	1	1	1	1	1	0	0	0	0	0	0	0
3	1	4	1	2	4	2	2	2	2	1	2	2	2	2	2	3	1	3	5	1	0	1	0	0	1	0	1	0	0	1	0	1	0	0	1	1	1	1	1	1	1	1	1	1	1	1	1	0	1
3	2	1	3	3	1	2	1	3	1	1	3	3	3	3	2	4	1	3	4	1	0	0	0	1	0	1	1	0	1	1	0	0	1	0	1	1	1	1	1	1	1	1	1	1	1	1	1	0	0
2	1	3	1	2	4	2	2	2	1	1	4	4	4	4	4	4	1	4	5	1	0	0	0	1	0	1	0	0	0	1	0	1	0	0	1	1	1	1	1	1	1	1	1	1	1	1	1	1	1
2	2	2	3	1	3	2	2	2	3	1	4	4	4	4	4	4	1	4	5	1	0	0	0	1	0	1	0	0	0	0	0	1	0	0	1	1	1	1	1	1	1	1	1	1	1	1	1	1	1
2	2	2	2	1	2	2	2	1	1	3	4	2	2	2	2	4	1	4	5	0	0	1	1	0	0	1	0	0	0	0	0	0	0	0	1	1	1	1	1	1	1	1	1	1	0	0	1	1	1
1	2	3	3	1	1	1	2	2	1	1	3	3	3	3	3	3	1	3	4	1	0	0	0	0	0	1	0	0	1	0	0	1	1	0	1	1	1	1	1	1	1	1	1	1	1	1	1	1	1
2	2	2	3	3	2	2	3	2	1	3	4	3	3	3	3	3	1	2	5	1	0	0	0	1	0	1	0	0	0	1	0	1	0	0	1	1	1	1	1	1	1	1	1	1	1	1	0	1	1
1	1	3	1	2	4	1	2	2	1	1	3	2	2	2	3	4	1	2	4	1	0	0	0	0	0	0	0	1	0	1	1	0	0	0	1	1	1	1	1	1	1	1	1	1	1	1	1	1	1
2	1	2	1	2	3	2	1	3	2	1	3	2	2	2	2	3	1	3	5	0	0	0	0	0	1	1	0	0	1	1	1	0	0	1	1	1	1	1	1	1	1	1	1	1	1	1	1	1	1
1	2	3	1	2	3	2	2	2	3	1	4	2	3	3	3	4	1	3	4	1	0	0	0	0	0	0	1	0	1	1	0	0	1	0	1	1	1	1	1	1	1	1	1	1	1	1	1	1	0
2	1	2	1	2	1	2	2	2	3	1	4	3	3	3	3	3	1	4	5	1	1	0	0	1	0	1	0	0	0	1	0	1	0	0	1	1	1	1	1	1	1	1	1	1	1	1	1	0	0
2	1	2	1	2	3	2	2	2	3	1	3	2	2	2	2	3	1	2	4	1	0	0	0	0	1	0	0	0	1	0	1	0	0	1	1	1	1	1	1	1	1	1	1	1	1	1	1	0	1
1	1	3	1	2	3	2	2	1	3	1	3	2	3	3	2	3	1	0	1	1	0	0	0	1	0	1	0	0	0	1	0	1	0	0	1	1	1	1	1	1	1	1	1	1	1	1	1	1	0
2	1	2	3	2	1	2	2	2	3	1	4	3	2	2	2	2	1	4	5	1	0	0	0	1	0	1	0	0	0	0	0	1	0	0	1	1	1	1	1	1	1	1	1	1	0	0	0	1	1
2	2	3	1	2	1	2	2	2	1	1	2	3	3	2	3	3	1	3	4	1	0	0	1	1	1	1	1	1	0	1	1	1	1	1	1	1	1	1	1	1	1	1	1	1	1	1	1	0	0
3	1	1	1	3	2	3	2	2	1	1	3	2	3	3	3	4	1	3	4	1	1	0	1	1	1	0	1	0	1	1	1	0	1	0	1	1	1	0	1	1	1	1	1	1	1	1	1	1	0
3	1	2	2	1	3	3	2	2	1	3	2	3	3	3	2	3	1	2	4	1	1	0	1	1	0	1	1	0	1	1	0	0	0	0	1	1	1	1	1	1	1	1	1	1	0	0	0	1	0
3	1	2	3	1	3	2	2	2	1	3	3	2	3	2	2	3	1	2	4	1	1	1	1	1	1	0	0	0	1	1	0	0	0	1	1	1	1	1	1	1	1	1	1	1	0	1	0	1	0
1	2	3	1	2	2	3	2	2	3	1	4	3	3	4	4	4	2	4	5	1	1	0	1	1	0	1	1	1	0	1	1	1	0	1	1	1	1	1	1	1	1	1	1	1	1	1	1	1	0
1	2	3	1	2	2	3	2	2	1	1	3	3	4	3	3	4	2	3	4	0	1	1	0	1	1	0	1	0	1	0	0	0	1	1	1	1	1	1	0	1	1	1	1	1	1	1	1	1	1
2	1	4	1	2	4	3	2	2	1	1	4	3	4	4	4	4	1	3	5	1	1	0	0	1	1	0	1	1	0	0	0	1	1	0	1	1	1	1	1	1	1	1	1	1	1	1	1	0	0
2	1	1	1	3	1	2	2	2	3	1	3	3	3	3	3	3	1	2	4	1	0	0	0	1	0	1	0	0	0	0	1	1	1	0	1	1	1	1	1	1	1	1	1	1	1	1	1	1	1
2	2	1	3	3	1	2	2	2	1	1	3	2	2	3	3	3	1	2	3	1	1	1	1	1	1	0	1	1	0	1	1	1	1	1	1	1	1	1	0	1	1	1	1	1	1	1	1	1	0
1	2	3	3	1	2	2	2	2	3	1	4	3	3	3	2	4	1	3	5	1	0	1	0	1	1	1	1	0	1	1	1	0	1	1	2	1	1	2	1	1	1	1	1	1	1	1	1	0	0
1	2	1	3	3	1	2	2	2	1	1	2	2	3	3	2	3	1	0	4	0	0	1	1	0	1	0	0	0	1	1	0	0	1	1	1	1	1	0	1	1	1	1	1	1	1	1	1	1	0
2	2	2	1	2	2	2	2	2	1	1	2	3	2	2	3	3	1	3	5	1	1	1	1	0	1	0	0	0	0	1	0	1	1	1	1	1	1	1	1	1	1	1	1	1	0	0	0	0	0
2	2	2	1	2	1	2	1	2	1	1	3	3	3	3	3	4	1	3	4	1	0	1	1	0	1	1	1	0	1	1	1	0	0	1	1	1	1	1	1	1	1	1	1	1	1	1	1	1	0
1	2	2	3	3	1	2	1	2	1	1	2	2	2	2	3	4	1	3	3	1	0	0	0	1	1	0	0	1	1	1	1	1	1	0	1	1	1	1	1	1	1	1	1	1	1	1	1	1	1
2	1	3	1	2	1	2	2	2	3	1	3	2	2	2	2	3	1	4	5	1	0	0	1	0	1	0	0	0	0	1	0	1	0	0	1	1	1	0	1	1	1	1	1	1	1	1	0	1	0
1	2	2	1	2	1	2	3	3	2	1	4	2	2	2	2	3	1	4	5	1	0	0	0	1	0	1	0	0	1	1	0	1	0	1	1	1	1	1	1	1	1	1	1	1	1	1	1	0	0
1	1	2	2	1	1	2	1	2	3	1	3	2	3	3	3	4	1	3	5	0	1	1	1	1	1	1	1	0	1	1	1	1	0	1	1	1	1	0	1	1	1	1	1	1	1	1	1	1	0
2	1	2	1	4	2	2	2	1	2	1	2	2	2	2	2	3	2	1	2	0	0	1	0	1	0	1	1	1	0	0	0	1	0	0	1	1	0	0	1	0	0	1	1	1	1	1	1	1	0
2	1	1	1	2	2	2	2	2	1	1	4	2	2	3	3	3	2	4	4	1	0	0	0	1	1	1	0	0	0	1	0	1	0	0	1	1	1	1	1	1	1	1	1	1	1	1	1	1	1
2	1	2	1	2	4	1	2	1	2	1	2	3	2	2	2	2	1	4	4	1	0	0	1	0	0	0	0	0	0	1	1	1	0	0	1	1	1	1	0	1	1	1	1	1	1	1	1	1	1
2	1	2	1	2	3	2	2	2	2	1	3	3	3	3	4	4	3	4	5	1	0	0	1	0	1	0	0	0	0	1	1	0	0	0	1	1	1	0	1	1	1	1	1	1	1	1	1	1	1
2	1	3	1	2	3	2	2	2	2	1	3	3	2	2	2	2	2	3	5	1	0	0	1	1	0	0	1	0	0	1	1	1	0	0	1	1	1	1	1	1	1	1	1	1	1	1	1	0	1
2	1	3	1	2	3	2	2	2	2	1	3	3	2	2	2	2	2	3	5	1	0	0	1	0	1	0	1	0	0	1	1	1	0	0	1	1	1	1	1	1	1	1	1	1	1	1	1	1	1
2	1	2	2	1	3	2	2	2	1	1	3	3	3	3	3	4	2	4	5	1	0	1	0	0	0	1	0	0	0	1	1	0	0	0	1	1	1	0	1	1	1	1	1	1	1	1	1	1	1
1	1	2	1	2	4	2	2	2	1	1	4	4	4	4	3	2	2	4	4	1	0	0	0	0	1	0	1	0	1	1	0	1	1	1	1	1	1	1	1	1	1	1	1	1	1	1	1	0	0
2	2	2	3	1	2	2	2	2	2	1	3	3	3	3	3	3	2	4	5	1	0	0	0	1	0	0	0	0	1	1	0	1	1	0	1	1	1	1	1	1	1	1	1	1	1	1	1	1	0
2	2	3	1	2	3	2	2	2	1	1	4	3	3	3	3	3	2	3	5	1	0	0	0	0	0	1	0	0	0	0	0	1	0	0	1	1	1	1	1	1	1	1	1	1	1	1	0	0	0
2	2	3	3	3	4	2	2	2	1	1	4	2	3	3	3	3	2	3	5	1	0	0	0	1	0	1	0	1	0	0	1	0	0	0	1	1	1	1	1	1	1	1	1	1	1	1	1	1	0
2	2	2	1	2	4	2	2	2	2	1	4	2	3	2	2	3	2	3	5	1	0	0	0	1	0	1	0	0	1	1	0	1	0	0	1	1	1	1	1	1	1	1	1	1	1	1	1	1	1
1	2	3	1	2	4	2	2	2	1	1	2	3	3	2	3	3	1	4	5	1	0	1	0	0	0	1	0	0	0	1	1	0	1	1	1	1	1	1	1	1	1	1	1	1	1	1	1	1	0
2	2	2	1	2	1	2	2	2	1	1	3	3	3	2	3	3	2	4	4	1	0	0	1	0	1	0	0	0	1	1	1	0	1	1	1	1	1	1	1	1	1	1	1	1	1	1	1	0	0
2	2	3	3	1	4	1	2	1	3	3	3	3	4	4	4	4	2	3	5	0	0	0	0	1	0	0	1	0	1	1	1	0	1	0	1	1	1	1	1	1	1	1	1	1	1	1	1	0	0
1	2	2	1	2	1	2	2	2	2	3	3	3	3	2	3	3	2	4	4	1	0	0	0	1	0	0	1	0	1	1	0	1	1	1	1	1	1	1	1	1	1	1	1	1	1	1	1	0	0
1	1	3	1	2	2	2	2	2	1	1	2	3	2	2	2	2	2	3	3	0	1	0	1	1	0	0	0	1	0	1	0	1	0	0	1	1	1	1	1	1	1	1	1	1	1	1	0	1	0
2	1	2	1	2	2	2	2	2	2	1	3	3	3	3	3	3	2	3	5	1	0	1	0	0	0	1	0	0	0	1	0	1	0	0	1	1	1	1	1	1	1	1	1	1	1	0	1	1	0
1	1	3	1	2	3	2	2	2	2	1	2	3	2	3	2	3	3	3	5	0	1	0	0	0	1	0	0	0	0	1	0	1	1	0	1	1	1	1	1	1	1	1	1	1	1	1	1	1	0
2	1	1	1	2	2	2	2	2	3	1	3	2	3	2	3	4	1	3	5	1	0	1	1	0	0	1	0	0	1	1	1	1	0	0	1	1	1	1	0	1	1	1	1	1	0	0	0	0	0
1	1	4	1	2	4	1	1	1	2	1	3	3	3	3	3	4	2	3	5	1	0	0	0	1	0	1	0	0	1	1	0	1	0	0	1	1	1	1	1	1	1	1	1	1	1	1	1	1	0
2	1	3	1	2	3	2	2	2	2	1	4	3	3	3	3	3	1	4	5	1	1	0	0	0	1	0	1	0	0	0	1	0	0	1	1	1	1	1	1	1	1	1	1	1	1	1	1	1	1
1	1	1	3	1	4	2	2	2	3	1	4	2	2	2	2	2	1	4	5	1	0	0	0	1	0	1	0	0	0	1	0	1	0	0	1	1	1	1	1	1	1	1	1	1	1	1	1	1	1
3	2	2	3	3	2	2	2	2	1	1	3	2	2	2	2	2	1	4	5	1	0	0	0	1	0	1	0	0	0	1	0	1	0	0	1	1	1	1	1	1	1	1	1	1	1	1	1	1	0
2	2	2	1	2	2	1	1	1	1	1	4	3	3	3	3	3	1	4	5	1	0	0	0	1	0	1	0	0	0	1	0	1	0	0	1	1	1	1	0	0	1	1	1	1	1	1	1	1	1
1	2	2	1	3	2	2	2	2	2	3	4	2	2	2	2	2	1	4	5	1	0	0	0	1	0	1	0	0	0	0	1	0	1	1	1	1	1	1	1	1	1	1	1	1	1	1	1	1	1
2	2	1	3	3	1	2	2	2	2	3	4	3	3	3	3	3	1	4	5	1	0	0	0	1	0	1	0	1	0	1	0	1	0	0	1	1	1	1	0	0	1	1	1	1	1	1	1	1	0
2	1	3	3	1	3	3	2	2	2	3	2	2	2	2	2	3	1	1	3	1	0	0	0	0	1	1	1	1	1	1	1	1	1	1	1	1	1	1	1	1	1	1	1	1	1	1	1	1	1
2	2	3	1	2	3	2	2	2	3	1	3	3	3	3	3	4	2	4	5	1	0	0	0	0	1	1	0	1	1	1	1	1	1	0	1	1	1	1	1	1	1	1	1	1	1	1	1	1	0
1	2	2	2	1	2	2	2	2	1	1	4	2	2	2	2	2	1	4	4	1	0	0	0	0	0	1	0	0	1	1	0	0	0	0	1	1	1	1	1	1	1	1	1	1	1	1	1	1	1
2	2	2	1	2	1	2	2	2	1	1	2	2	2	2	2	4	1	2	4	1	1	0	0	1	0	0	0	1	0	1	0	0	0	0	1	1	1	1	1	1	1	1	1	1	1	1	1	1	1
1	2	3	1	1	2	2	2	2	1	1	4	4	4	4	3	4	1	2	4	0	1	0	0	1	0	0	0	0	0	1	1	1	1	0	1	1	1	1	1	1	1	1	1	1	1	1	1	1	1
1	1	2	2	1	3	2	2	2	1	1	3	2	3	3	3	4	1	3	4	1	0	0	0	0	0	1	0	0	0	1	0	1	0	0	1	1	1	1	1	1	1	1	1	1	1	1	1	1	1
2	2	1	3	1	1	2	2	2	1	1	4	4	4	4	4	4	1	4	5	1	0	0	0	1	0	1	0	0	0	1	0	1	0	0	1	1	1	1	1	1	1	1	1	1	1	1	0	1	0
3	2	1	3	1	1	2	2	2	1	1	3	3	3	3	3	3	1	4	5	1	0	0	0	0	0	1	0	0	1	0	0	0	0	0	1	1	1	1	1	1	1	1	1	1	0	0	0	1	1
2	2	1	3	1	1	1	2	2	1	3	2	3	3	3	3	4	1	3	4	1	0	0	0	1	0	0	1	0	1	0	0	1	1	1	1	1	1	1	1	1	1	1	1	1	1	1	1	1	0
2	2	3	1	4	2	2	2	2	1	2	3	3	3	2	3	3	2	1	3	1	0	0	1	0	0	1	1	1	0	1	1	0	1	1	1	1	1	0	0	1	1	1	0	0	0	0	0	0	1
1	2	3	3	1	2	2	2	2	1	1	2	2	3	2	3	2	2	2	4	1	0	0	0	1	0	1	0	1	1	1	1	1	0	0	1	1	1	1	1	1	1	1	1	1	1	1	1	0	1
2	2	2	2	3	2	2	2	2	1	1	3	3	3	3	3	4	2	3	4	0	1	0	0	1	0	1	0	1	1	1	1	1	0	1	1	1	1	1	0	0	1	1	1	1	1	1	1	1	1
2	2	3	3	3	2	2	2	2	2	1	2	3	3	3	2	3	1	3	4	1	1	0	0	1	0	1	1	1	0	1	1	1	0	0	1	1	1	1	1	1	1	1	1	1	1	1	1	1	1
2	2	2	1	2	2	2	2	2	2	1	3	3	3	3	4	3	2	2	3	1	1	0	0	1	0	1	1	0	0	1	1	0	1	1	1	1	1	1	1	1	1	1	1	1	1	1	1	1	1
1	2	3	2	1	1	1	1	1	1	1	3	2	2	2	2	3	1	3	4	1	1	0	0	1	0	1	1	1	0	1	1	0	0	1	1	1	1	1	1	1	1	1	1	1	1	1	1	0	1
2	2	2	1	2	1	1	1	1	3	1	3	2	2	3	2	3	1	3	4	1	1	0	0	1	0	0	1	0	0	1	1	1	0	0	1	1	1	1	1	1	1	1	1	1	1	1	1	1	1
1	2	1	3	1	2	2	2	2	1	1	3	3	2	3	3	4	1	3	4	1	0	0	1	0	1	1	1	0	1	1	1	1	0	0	1	1	1	1	1	1	1	1	1	1	0	0	1	1	1
3	1	2	1	2	1	2	2	2	2	1	4	2	2	2	2	2	1	4	5	1	0	0	0	1	0	1	0	0	0	0	0	1	0	0	1	1	1	1	1	1	1	1	1	1	1	1	1	1	1
1	2	4	1	1	4	3	2	2	3	1	4	4	3	3	2	4	1	4	5	1	0	0	0	1	0	1	0	0	1	1	0	1	0	0	1	1	1	1	1	1	1	1	1	1	1	1	1	1	1
1	2	3	1	2	4	3	2	2	3	1	2	3	3	2	3	4	2	4	5	1	0	0	0	1	0	1	1	1	1	1	1	1	1	0	1	1	1	1	1	1	1	1	1	1	1	1	1	1	1
2	1	4	1	2	3	2	2	3	2	1	3	4	1	2	3	3	3	2	4	1	1	0	0	1	1	1	0	1	1	1	0	0	0	0	1	1	1	1	1	1	1	1	1	1	1	1	1	1	1
1	2	2	2	3	1	2	2	2	1	1	4	4	3	3	3	3	2	4	5	1	0	0	0	1	0	1	0	0	0	1	0	1	0	0	1	1	1	1	1	1	1	1	1	1	1	1	1	1	1
2	2	1	1	2	1	2	2	2	1	1	4	4	3	2	3	2	1	4	5	1	0	0	0	0	0	1	0	0	0	1	0	1	0	0	1	1	1	1	1	1	1	1	1	1	0	0	0	0	0
3	1	4	3	3	3	2	2	2	1	1	4	2	3	3	3	3	1	4	5	1	0	0	0	1	0	1	0	0	0	1	1	1	0	0	1	1	1	1	1	1	1	1	1	1	0	1	1	1	1
1	2	3	3	3	2	2	2	2	1	1	4	2	3	3	3	3	1	4	5	1	0	0	0	1	0	1	0	0	0	1	0	1	0	0	1	1	1	1	1	1	1	1	1	1	1	1	1	1	0
1	2	3	1	2	3	2	2	2	1	1	3	3	2	2	2	4	2	4	3	1	0	0	0	1	1	1	0	0	0	1	0	1	0	0	1	1	1	1	1	1	1	1	1	1	1	0	1	1	0
2	2	2	1	2	2	2	2	2	1	1	4	4	3	3	4	4	2	4	5	1	0	0	0	1	0	0	1	0	0	1	0	1	0	0	1	1	1	0	1	1	1	1	1	1	1	1	1	1	0
2	2	1	3	3	3	2	2	2	2	1	4	3	2	2	3	3	1	4	5	1	0	0	0	1	0	1	0	0	0	0	0	1	0	0	1	1	1	1	1	1	1	1	1	1	1	1	1	1	1
1	2	3	2	1	2	3	3	2	1	1	4	2	4	4	4	4	1	3	5	0	1	0	0	0	0	0	0	0	0	1	1	0	0	0	1	1	1	1	0	1	1	1	1	1	1	1	1	1	0
3	2	3	1	3	4	2	2	2	2	2	4	3	3	3	3	3	5	4	5	1	0	0	0	1	1	1	1	1	1	1	1	0	0	0	0	0	0	0	0	0	0	0	0	0	0	0	0	0	1
1	2	3	1	2	3	2	2	2	1	1	4	3	3	3	3	3	1	4	5	1	0	0	0	0	0	0	1	0	0	0	1	1	0	0	1	1	1	1	1	1	1	1	1	1	1	1	1	1	1
2	2	3	1	2	3	1	2	1	2	1	3	3	3	3	4	4	1	3	4	1	0	0	0	1	0	1	1	0	1	0	0	1	1	0	1	1	1	1	1	1	1	1	1	1	1	1	1	1	1
2	2	1	1	2	2	2	2	2	2	1	3	2	2	2	2	2	1	4	3	0	1	1	1	0	1	0	1	0	1	1	1	0	0	1	1	1	1	1	1	1	1	1	1	1	1	1	1	0	0
2	2	4	3	1	4	2	1	2	1	1	3	3	3	4	3	4	1	3	5	0	1	1	1	1	0	1	0	1	1	1	0	0	1	0	1	1	1	1	1	1	1	1	1	1	1	1	1	1	1
1	1	2	3	1	3	1	1	2	1	1	4	3	3	4	3	4	1	4	3	1	1	1	1	0	1	0	1	0	1	1	0	0	1	1	1	1	1	1	1	1	1	1	1	1	1	1	1	1	1
2	1	3	1	2	3	2	2	2	1	1	4	4	4	4	4	4	1	4	5	1	0	0	0	1	0	1	0	0	0	1	0	0	0	0	1	1	1	1	1	1	1	1	1	1	1	1	1	1	0
2	1	2	3	1	1	2	2	2	1	1	4	2	3	2	3	3	1	4	5	1	0	0	0	1	1	0	0	0	1	0	1	1	1	1	1	1	1	1	1	1	1	1	1	1	1	1	1	0	0
3	2	1	1	2	1	2	1	2	2	1	3	3	3	3	3	3	1	0	1	1	0	0	0	1	1	0	0	0	1	0	0	0	0	1	1	1	1	1	1	1	1	1	1	1	1	1	1	0	0
2	2	1	1	2	1	2	2	2	2	1	2	2	2	2	2	2	1	4	5	1	0	0	0	1	0	1	0	0	0	1	0	1	0	0	1	1	1	1	1	1	1	1	1	1	1	0	0	0	1
3	1	2	3	3	2	2	2	2	1	1	2	2	2	2	2	4	1	3	4	0	0	0	1	1	1	0	1	0	1	0	0	1	0	0	1	1	1	1	1	1	1	1	1	1	1	1	1	1	1
2	1	3	3	1	1	2	2	2	2	1	2	2	2	2	2	2	1	3	4	1	0	0	0	1	0	1	0	1	1	1	0	1	0	0	1	1	1	1	0	1	1	1	1	1	1	1	1	1	1
1	1	2	3	1	3	2	2	2	1	3	3	2	2	2	2	2	1	0	1	1	0	0	1	0	1	1	1	0	1	1	0	0	1	0	1	1	1	1	1	1	1	1	1	1	1	1	1	1	1
1	1	1	3	1	1	2	3	3	2	2	2	2	2	2	2	2	1	4	5	0	0	0	0	1	0	1	1	0	1	0	1	1	1	0	1	1	1	1	1	1	1	1	1	1	1	1	1	1	0
2	2	1	1	2	1	1	1	2	1	2	4	4	4	4	4	4	1	4	5	1	0	0	0	1	1	1	0	0	1	1	0	1	1	0	1	1	1	1	1	1	1	1	1	1	1	1	1	0	0
2	1	1	1	2	2	2	2	3	1	2	4	3	3	3	3	4	1	2	5	1	1	0	0	1	0	0	0	0	0	1	0	1	1	1	1	1	1	1	1	1	1	1	1	1	1	0	1	1	1
2	2	1	1	3	2	2	2	1	2	1	3	3	3	3	3	4	1	1	1	1	1	0	0	1	1	1	1	1	0	1	1	1	1	1	1	1	1	1	1	1	1	1	1	1	1	1	1	1	0
1	2	3	1	1	3	2	2	2	2	1	4	4	4	4	4	4	1	2	4	1	1	0	1	1	1	1	1	1	0	0	0	1	1	1	1	1	1	1	1	1	1	1	1	1	1	1	1	1	1
2	1	1	1	2	1	2	2	2	2	2	3	3	3	3	3	4	1	3	4	1	0	0	1	0	1	0	1	0	1	1	1	0	1	1	1	1	1	1	1	0	1	1	1	1	1	1	1	1	0
2	1	2	1	2	1	2	2	2	1	1	4	3	3	3	3	3	1	4	5	1	0	0	0	1	0	1	0	0	1	1	0	0	1	0	1	1	1	0	1	1	1	1	1	1	0	1	1	1	1
1	1	1	1	2	2	2	2	2	2	1	4	2	2	2	2	2	3	4	5	1	0	0	0	1	0	1	0	0	0	1	0	0	0	0	1	1	1	1	1	1	1	1	1	1	1	1	1	1	1
1	2	2	1	2	2	2	2	1	1	1	4	3	3	3	3	3	1	4	5	1	0	0	0	1	0	1	0	0	0	1	0	0	0	0	1	1	1	1	1	1	1	1	1	1	1	1	1	1	1
2	1	2	2	1	2	2	2	2	1	1	3	2	2	2	2	2	1	0	5	1	1	0	0	1	0	1	0	0	1	0	1	0	0	0	1	1	1	1	1	1	1	1	1	1	1	1	0	1	1
1	1	3	1	2	3	2	2	2	1	1	4	3	3	3	3	4	1	4	4	1	0	0	0	1	0	1	0	0	0	1	0	0	0	0	1	1	1	1	1	1	1	1	1	1	1	1	1	1	0
2	1	3	1	2	4	3	3	3	1	1	4	4	3	3	3	4	1	3	5	1	1	0	0	1	0	1	0	0	0	1	0	1	0	0	1	1	1	1	1	1	1	1	1	1	1	1	1	1	1
1	1	3	1	2	1	2	3	3	2	1	4	2	4	4	4	4	1	3	5	1	1	0	0	0	0	0	0	0	0	1	0	1	0	0	1	1	1	1	1	1	1	1	1	1	1	1	1	1	1
3	1	1	1	2	3	1	1	1	2	1	4	3	3	3	3	3	1	1	5	1	0	0	1	0	0	1	0	0	0	1	0	0	0	0	1	1	1	1	1	1	1	1	1	1	1	1	1	1	1
2	2	3	1	2	3	2	2	2	3	1	4	4	3	3	4	3	2	4	4	1	0	0	0	0	0	1	0	0	0	1	0	1	0	0	1	1	1	1	1	1	1	1	1	1	1	1	1	1	1
2	1	4	1	2	4	2	1	2	1	1	3	3	3	3	3	4	1	3	4	1	0	0	0	1	0	1	0	0	0	1	1	1	1	0	1	1	1	1	0	1	1	1	1	1	1	1	1	1	1
1	2	3	3	1	2	2	2	2	1	1	3	3	3	2	3	2	2	4	5	1	0	0	0	1	0	1	0	0	1	1	0	0	0	0	1	1	1	1	1	1	1	1	1	1	1	0	1	0	0
2	2	1	3	3	1	2	2	2	1	3	3	3	3	3	3	4	1	2	4	1	1	0	0	1	1	0	0	0	1	1	0	1	1	0	1	1	1	0	0	0	0	0	0	0	0	0	0	1	0
2	2	1	1	4	3	2	1	1	1	1	3	3	3	3	4	4	1	1	3	1	0	0	0	1	0	1	1	0	0	1	1	1	0	1	1	1	1	1	0	1	1	1	1	1	1	1	1	1	0
2	2	1	3	3	1	1	2	2	1	1	4	3	3	3	3	3	1	2	3	1	0	0	0	1	0	1	0	0	1	1	0	0	0	0	1	1	1	1	1	1	1	0	0	0	0	0	0	1	1
1	2	2	1	2	3	2	2	1	1	1	3	3	4	3	4	3	1	2	4	1	0	0	1	1	0	0	0	0	1	1	1	1	1	1	1	1	1	1	1	1	1	1	1	1	1	1	1	1	0
2	1	3	3	2	2	2	2	2	1	2	3	3	3	3	3	4	1	3	4	0	1	1	0	1	0	0	0	0	1	1	0	0	0	0	1	1	1	1	0	1	1	1	1	1	1	1	1	0	0
2	2	2	2	1	3	2	2	2	1	2	4	2	3	3	3	3	1	4	5	1	0	0	0	1	0	1	0	1	1	0	0	0	1	1	1	1	1	1	1	1	1	1	1	1	1	1	1	1	1
3	2	3	3	1	3	2	2	2	1	2	2	2	3	3	2	2	1	4	5	1	0	0	0	1	0	1	0	0	1	1	0	1	1	0	1	1	1	1	1	1	1	1	1	1	1	1	1	1	0
2	2	2	3	3	2	2	2	2	2	1	3	3	3	3	3	3	1	2	3	0	0	1	0	1	1	0	1	0	1	1	0	1	1	0	1	1	1	1	1	1	1	1	1	1	0	0	0	0	1
1	2	2	3	1	2	2	2	2	1	1	3	3	3	3	3	4	1	3	3	0	1	0	1	1	1	0	1	0	0	0	1	0	0	0	1	1	1	1	1	1	1	1	1	1	1	1	1	0	0
1	2	3	3	3	2	2	2	1	1	1	3	3	3	3	3	3	1	2	4	1	0	1	1	0	1	1	1	0	1	1	0	1	1	1	1	1	1	1	1	1	1	1	1	1	1	1	1	0	0
2	2	3	1	2	2	2	1	2	1	1	3	3	3	3	3	3	3	4	5	1	0	0	0	1	0	1	0	0	1	1	1	1	1	0	1	1	1	1	0	1	1	1	1	1	1	1	1	1	0
2	1	2	1	2	3	1	1	2	1	1	3	2	3	3	3	4	1	3	4	1	0	1	1	0	1	0	1	0	1	1	0	1	1	0	1	1	1	1	1	1	1	1	1	1	1	1	1	0	0
2	2	2	1	2	2	1	2	2	1	1	3	2	3	3	3	4	1	3	4	1	0	1	0	0	1	0	1	1	1	0	1	1	0	1	1	1	1	1	1	1	1	1	1	1	1	1	1	1	1
2	2	1	3	3	1	1	1	1	1	1	3	3	3	3	3	4	1	1	4	1	0	1	1	1	0	1	1	0	0	0	1	0	1	1	1	1	1	0	0	1	1	0	1	1	0	0	0	1	0
2	2	1	1	2	1	2	2	1	1	1	3	2	3	3	2	3	1	4	4	1	0	0	1	1	1	1	1	1	0	0	0	0	1	1	1	1	1	1	0	0	0	1	1	1	0	0	0	0	0
1	2	1	3	1	1	2	2	2	1	1	4	2	2	2	2	2	2	4	5	1	0	0	0	0	1	0	0	0	0	0	0	1	0	0	1	1	1	1	1	1	1	1	1	1	1	1	1	0	0
2	2	4	3	1	1	1	2	1	1	1	3	3	4	3	3	3	1	0	2	1	0	0	0	0	0	1	0	0	0	1	0	0	0	0	1	1	1	1	1	1	1	1	1	1	1	1	0	0	0
2	1	2	1	2	3	2	2	2	1	1	4	3	4	2	4	4	1	4	5	1	0	0	0	1	0	1	0	0	0	1	0	1	0	0	1	1	1	1	1	1	1	1	1	1	1	1	1	1	0
2	2	1	1	2	2	2	2	2	1	1	4	3	4	2	4	4	1	1	2	1	0	0	0	1	0	1	0	0	0	1	0	1	0	0	1	1	1	1	1	1	1	1	1	1	1	1	1	0	1
1	1	2	1	2	3	2	2	2	1	1	4	3	3	3	3	3	2	4	5	1	0	0	0	1	0	1	0	0	0	1	0	0	0	0	1	1	1	1	1	1	1	1	1	1	1	1	1	1	0
2	1	4	1	2	4	1	1	2	1	1	4	3	3	3	3	4	1	4	5	1	0	0	1	1	0	0	1	0	1	0	1	1	0	0	1	1	1	1	1	1	1	1	1	1	1	1	1	1	0
1	1	4	1	2	4	2	2	2	2	1	4	4	4	2	3	3	1	4	5	1	0	0	0	1	0	1	0	0	0	1	0	1	0	0	1	1	1	1	1	1	1	1	1	1	1	1	1	1	1
1	2	3	1	2	2	2	2	2	2	1	4	3	4	3	3	3	1	4	5	1	0	0	0	1	0	1	0	0	1	1	0	0	0	1	1	1	1	1	1	1	1	1	1	1	1	1	1	1	1
1	2	3	1	1	2	2	1	1	3	1	4	3	3	3	3	4	1	3	5	0	0	0	0	0	1	0	1	0	1	0	0	1	0	1	1	1	1	1	1	1	1	1	1	1	1	1	1	1	0
2	2	1	1	2	1	1	1	1	2	1	2	2	2	2	2	3	1	3	5	0	1	1	0	1	1	0	1	0	1	0	1	1	0	0	1	1	1	1	1	0	1	1	0	0	0	0	0	0	0
1	1	2	1	2	3	2	1	2	1	1	3	3	4	3	3	4	1	3	4	1	0	0	0	1	1	1	0	1	1	1	0	1	1	1	1	1	1	1	1	1	1	1	1	1	1	1	1	1	1
1	1	4	1	2	3	2	2	2	1	2	4	3	3	3	3	3	1	4	5	1	0	0	0	1	1	1	0	0	0	1	0	1	0	0	1	1	1	1	1	1	1	1	1	1	1	1	1	0	0
1	2	2	3	1	2	3	1	2	1	2	4	3	4	3	3	4	2	3	3	1	0	0	0	1	0	0	1	0	1	0	0	1	0	1	1	1	1	1	0	1	1	1	1	1	1	1	1	1	0
2	2	4	3	1	4	2	1	2	1	2	3	2	4	3	4	4	2	4	4	1	0	0	0	1	1	1	0	0	1	1	1	1	0	1	1	1	1	1	1	1	1	1	1	1	1	1	1	0	0
1	2	4	3	1	4	2	2	1	1	1	4	4	4	3	4	4	2	4	5	1	0	0	1	0	1	1	0	0	1	0	1	1	0	0	1	1	1	1	1	1	1	1	1	1	1	1	1	1	1
3	2	1	3	1	3	2	2	2	1	1	2	3	4	2	4	4	1	3	5	0	0	1	1	0	1	1	1	0	1	1	1	1	1	0	1	1	1	1	0	1	1	1	1	1	0	0	0	1	1
1	2	3	1	4	3	2	1	1	1	1	3	3	4	3	4	4	1	3	4	0	0	1	0	0	1	0	1	0	1	1	0	1	1	0	1	1	1	1	1	1	1	1	1	1	1	1	1	1	1
1	2	3	1	3	3	2	1	1	1	2	3	3	4	3	4	4	1	3	4	0	0	1	0	0	1	0	1	0	1	1	0	1	1	0	1	1	1	1	1	1	1	1	1	1	1	1	1	1	0
1	2	3	1	2	2	2	2	2	1	2	4	3	3	2	3	3	1	4	5	1	0	0	0	0	0	1	0	0	0	1	0	0	0	0	1	1	1	1	1	1	1	1	1	1	1	0	1	1	1
1	2	2	1	2	2	2	2	2	1	1	4	3	3	2	3	3	2	3	5	1	0	0	0	1	0	0	0	0	0	1	0	1	0	0	1	1	1	1	1	1	1	1	1	1	1	1	1	1	0
1	1	4	1	2	4	2	2	2	1	1	4	3	2	2	2	2	1	4	5	1	0	0	0	1	0	1	0	0	0	1	0	1	0	0	1	1	1	1	1	1	1	1	1	1	1	1	1	1	1
1	2	3	1	2	3	2	2	2	1	1	4	3	3	3	3	3	1	4	4	1	0	0	0	0	1	1	0	0	1	0	0	1	0	0	1	1	1	1	1	1	1	1	1	1	1	1	1	1	1
2	1	4	1	1	4	2	2	1	1	1	4	3	3	3	4	3	2	3	5	1	0	1	1	0	1	1	0	1	1	0	1	1	0	0	1	1	1	1	0	1	1	1	1	1	1	1	1	1	0
1	1	4	1	2	3	1	2	1	1	1	4	2	3	2	3	4	2	4	5	1	0	0	0	0	0	1	0	0	0	1	1	1	0	0	1	1	1	1	1	1	1	1	1	1	1	1	1	1	0
1	1	4	1	2	4	3	2	1	2	1	3	3	4	3	4	4	1	4	5	1	0	0	0	1	0	1	0	0	1	1	0	1	0	0	1	1	1	1	0	1	1	1	1	1	1	1	1	1	0
2	1	2	1	2	3	2	2	2	1	1	4	3	4	2	3	3	1	4	5	1	0	0	0	1	0	1	0	0	0	1	0	1	0	0	1	1	1	1	1	1	1	1	1	1	1	1	0	1	1
1	2	3	1	2	3	2	1	2	1	1	4	2	3	2	3	3	2	3	5	1	0	0	0	1	0	1	0	0	0	1	0	1	0	0	1	1	1	1	1	1	1	1	1	1	1	0	1	1	0
2	1	2	1	4	1	2	1	2	1	1	3	2	3	3	3	3	1	1	2	1	0	0	0	1	1	0	1	0	1	0	1	0	0	0	1	1	0	0	1	1	1	1	0	0	0	0	0	0	0
1	1	3	1	2	3	2	2	1	1	1	4	4	4	3	4	4	3	4	5	1	0	0	0	0	1	0	1	0	1	1	1	1	0	0	1	1	1	0	0	1	1	1	1	1	1	1	1	1	1
1	1	3	1	2	4	2	2	2	1	1	4	3	2	2	2	4	2	4	5	1	0	0	0	1	0	1	0	1	1	0	1	0	1	0	1	1	1	1	1	1	1	1	1	1	1	1	1	1	1
1	1	4	1	2	4	1	3	1	2	3	4	4	3	4	3	3	2	4	5	1	0	0	0	1	0	1	0	0	0	1	0	1	0	0	1	1	1	1	1	1	1	1	1	1	1	1	1	1	1
1	1	4	1	2	3	2	2	2	2	3	2	2	3	2	2	3	1	3	4	1	0	0	0	1	1	0	1	0	1	0	1	1	1	0	1	1	1	1	1	1	1	1	1	1	1	1	1	1	1
1	1	3	1	2	4	2	2	2	2	3	4	4	3	4	3	4	2	4	5	1	0	0	1	0	1	0	1	0	0	1	0	1	0	0	1	1	1	1	0	1	1	1	1	1	1	1	1	1	1
2	2	2	3	1	2	2	2	1	3	2	4	2	2	2	2	3	2	4	5	1	0	0	0	1	0	1	0	0	0	1	0	1	0	0	1	1	1	0	1	1	1	1	1	1	1	1	1	1	1
2	2	3	2	1	4	2	3	2	1	1	3	2	2	2	2	2	2	4	5	1	0	0	1	0	0	0	1	0	1	1	0	1	1	0	1	1	1	1	1	1	1	1	1	1	1	1	1	1	0
3	1	3	1	2	3	2	2	1	1	1	3	2	3	3	3	4	2	3	3	0	1	0	0	1	1	0	1	0	0	1	1	1	1	0	1	1	1	0	0	1	1	1	1	1	0	0	0	1	0
1	1	3	1	1	3	2	2	1	1	1	4	4	4	4	4	4	2	4	4	1	0	0	0	1	1	0	0	1	1	1	0	1	0	0	1	1	1	0	0	1	1	1	1	1	1	1	1	1	1
1	2	3	2	1	2	2	2	1	1	1	4	3	3	3	3	4	1	4	3	1	0	0	0	0	0	0	0	1	1	0	1	1	0	0	1	1	1	1	1	1	1	1	1	1	1	1	0	0	0
1	1	4	3	1	1	2	2	1	1	1	4	4	2	2	3	4	2	4	4	1	0	0	0	1	0	1	0	0	1	1	1	1	0	1	1	1	1	1	1	1	1	1	1	1	1	1	1	1	1
1	1	3	1	2	3	2	3	2	1	1	4	2	3	3	3	4	3	4	5	1	0	0	0	1	1	0	1	0	1	1	1	1	0	1	1	1	1	1	1	1	1	1	1	1	1	1	1	1	1
2	1	4	2	1	4	2	3	2	1	1	3	3	2	3	2	3	2	4	5	1	0	0	0	1	0	1	0	0	0	1	0	1	0	1	1	1	1	0	1	1	1	1	1	1	1	1	1	1	1
2	1	4	1	2	4	2	3	3	1	1	4	3	2	3	3	4	2	4	4	1	0	0	0	1	0	0	0	1	0	1	1	1	0	0	1	1	1	1	1	1	1	1	1	1	1	1	1	1	0
2	1	2	1	2	3	2	2	2	1	1	3	3	3	2	3	3	2	3	5	1	0	0	1	0	1	0	1	0	1	1	1	1	1	0	1	1	1	0	0	1	1	1	1	1	1	1	1	1	0
1	2	4	1	3	4	2	2	2	1	1	2	2	3	2	3	3	1	3	4	1	0	0	1	0	1	1	0	0	1	1	1	1	0	0	1	1	1	1	1	1	1	1	1	1	1	1	1	1	1
2	1	4	1	2	4	2	2	2	1	1	2	2	4	4	4	4	2	3	5	0	0	0	1	0	0	0	0	0	0	1	0	1	0	0	1	1	1	1	1	1	1	1	1	1	1	1	1	1	1
1	2	3	1	1	3	2	1	3	1	1	3	3	3	3	3	3	1	3	4	1	0	1	1	1	0	1	0	0	1	0	1	1	1	1	1	1	1	1	0	1	1	1	1	1	1	1	1	1	1
1	2	3	1	2	4	3	2	1	2	1	4	3	3	2	3	3	2	4	5	1	0	0	0	0	0	1	0	0	0	1	0	1	0	0	1	1	1	1	1	1	1	1	1	1	1	1	1	1	0
1	1	4	1	2	3	2	3	3	2	1	2	2	3	2	3	4	2	4	5	1	0	0	0	1	0	1	0	0	0	1	0	1	0	0	1	1	1	1	1	1	1	1	1	1	1	1	1	1	1
1	1	3	1	2	3	2	3	2	2	3	4	4	2	2	2	4	2	4	5	1	0	0	0	1	0	1	0	0	0	1	0	0	0	0	1	1	1	1	1	1	1	1	1	1	1	1	1	1	0
1	1	3	1	2	2	2	3	1	2	3	4	2	2	3	2	4	1	4	5	1	0	0	0	1	0	1	0	0	0	1	0	1	0	0	1	1	1	1	1	1	1	1	1	1	1	1	1	0	0
2	1	2	1	2	2	2	3	2	2	3	3	3	2	2	2	4	2	3	5	1	0	0	0	1	1	1	0	0	1	1	1	0	1	1	1	1	1	1	1	1	1	1	1	1	1	1	1	0	0
2	2	3	1	2	4	2	2	2	2	1	2	2	4	2	4	4	1	4	5	1	0	0	0	1	0	1	0	0	0	1	0	1	0	0	1	1	1	1	1	1	1	1	1	1	1	1	1	1	1
1	2	3	1	1	3	2	2	1	2	1	2	3	2	2	2	3	2	4	4	1	0	0	0	1	0	1	0	0	0	1	0	1	0	0	1	1	1	1	1	1	1	1	1	1	1	1	1	1	1
3	1	4	1	2	4	2	2	2	1	1	4	2	2	2	2	2	2	4	5	1	0	0	0	1	0	1	0	0	0	0	1	1	0	0	1	1	1	1	1	1	1	1	1	1	1	1	1	1	1
1	1	4	1	1	4	2	1	2	1	1	4	3	3	2	4	3	1	4	4	1	0	0	1	0	0	1	1	0	1	0	1	1	1	0	1	1	1	1	1	1	1	1	1	1	1	1	1	1	1
2	1	3	3	1	3	2	2	1	1	1	3	3	3	3	3	3	2	4	5	1	0	0	0	1	0	1	1	1	0	1	1	1	1	0	1	1	1	0	1	1	1	1	1	1	1	1	1	1	1
2	2	4	1	2	3	1	1	1	1	1	4	3	4	2	4	3	1	2	5	1	0	0	0	0	0	1	0	0	1	1	0	1	0	0	1	1	1	1	1	1	1	1	1	1	1	1	1	1	0
1	1	3	1	2	3	2	2	2	1	1	4	4	4	4	4	4	1	4	5	1	0	0	0	0	0	0	0	0	0	0	0	0	0	0	1	1	1	1	1	1	1	1	1	1	1	1	1	1	1
1	2	3	1	2	2	2	2	3	1	1	4	4	4	3	4	4	1	4	5	1	0	0	1	0	1	0	1	0	1	1	1	1	1	0	1	1	1	1	1	1	1	1	1	1	1	1	1	1	0
2	2	4	3	1	4	2	2	1	1	1	2	2	3	2	3	3	2	4	5	1	0	0	0	1	0	1	0	0	1	1	0	1	1	1	1	1	1	1	0	1	1	1	1	1	1	1	1	1	0
1	1	3	1	2	4	1	2	2	1	1	3	3	2	3	2	3	2	4	4	1	0	0	0	1	0	1	0	0	1	1	0	1	1	0	1	1	1	1	1	1	1	1	1	1	1	1	1	1	0
1	1	3	1	1	3	1	2	1	2	1	2	2	2	2	2	4	1	3	4	1	0	0	0	1	0	1	1	0	1	1	1	1	1	1	1	1	1	1	1	1	1	1	1	1	1	1	1	1	0
1	1	3	1	2	3	2	2	1	1	1	2	2	2	2	2	3	2	4	4	1	0	0	0	1	1	0	1	0	1	1	1	1	0	0	1	1	1	1	1	1	1	1	1	1	1	1	1	1	0
1	2	3	1	2	2	2	1	2	1	1	4	3	3	4	2	4	1	4	5	1	0	0	0	0	0	1	0	0	0	1	1	0	0	0	1	1	1	1	1	1	1	1	1	1	1	1	1	1	0
1	1	3	1	2	3	2	1	2	2	1	4	3	3	4	2	4	1	4	5	1	0	0	0	1	0	1	0	0	1	1	0	0	1	0	1	1	1	1	1	1	1	1	1	1	1	1	1	1	1
1	2	3	1	2	2	2	3	2	1	1	4	2	4	2	2	4	2	4	5	1	0	0	0	1	0	1	0	0	0	1	0	1	0	0	1	1	1	0	1	1	1	1	1	1	1	1	1	1	1
1	1	4	1	2	4	2	1	1	2	3	3	4	3	2	3	4	2	4	5	1	0	0	0	1	0	0	0	0	0	1	0	1	0	0	1	1	1	1	1	1	1	1	1	1	1	1	1	1	1
2	1	3	1	2	4	2	2	2	2	1	4	4	4	3	4	4	1	3	5	1	0	0	1	0	0	0	1	0	1	0	1	1	1	1	1	1	1	1	1	1	1	1	1	1	1	1	1	1	1
1	2	3	1	2	2	2	2	2	2	1	3	3	3	2	2	4	2	4	5	1	0	0	0	1	0	1	0	0	0	1	0	1	0	0	1	1	1	1	1	1	1	1	1	1	1	1	1	1	0
2	1	2	1	2	4	2	2	2	2	1	3	3	2	3	2	3	2	3	4	1	1	1	1	1	3	1	3	1	1	1	1	3	3	3	1	1	1	1	1	1	1	1	1	1	1	1	1	1	0
1	2	3	1	3	2	2	2	1	3	3	4	4	2	2	3	3	2	4	5	1	0	0	0	0	0	0	1	1	1	1	0	1	0	0	1	1	1	1	1	1	1	1	1	1	1	1	1	1	1
1	2	3	2	1	2	2	2	2	2	3	3	3	3	2	2	4	1	4	1	1	0	0	0	1	1	1	0	0	0	1	0	1	0	0	1	1	1	1	1	1	1	1	1	1	1	1	1	1	0
1	2	2	1	2	4	2	2	2	3	2	4	4	3	3	4	4	1	4	5	1	0	0	0	1	0	1	0	0	0	1	0	1	0	0	1	1	1	1	1	1	1	1	1	1	1	1	1	1	1
1	2	3	1	2	4	2	2	2	1	1	3	2	3	3	3	3	1	2	5	1	0	0	0	1	1	1	1	0	0	1	0	1	0	0	1	1	1	1	1	1	1	1	1	1	1	1	1	1	0
1	2	3	1	3	2	2	2	2	3	1	2	4	4	3	2	4	1	3	4	1	0	0	0	1	0	1	0	0	0	0	0	1	1	0	1	1	1	1	1	1	1	1	1	1	1	1	1	1	1
1	2	3	1	2	4	2	2	1	1	1	3	3	3	3	3	4	1	2	1	1	1	0	0	1	1	1	0	0	1	1	0	1	0	0	1	1	1	1	1	1	1	1	1	1	1	1	1	1	0
2	2	3	1	1	2	2	2	1	1	2	2	3	4	3	3	4	2	3	5	1	0	0	0	1	0	1	1	1	0	1	1	1	0	0	1	1	1	1	1	1	1	1	1	1	1	1	1	1	1
1	2	2	1	2	1	2	2	2	1	2	4	2	4	4	3	4	1	2	5	1	0	0	0	1	1	1	0	0	1	1	0	1	0	0	1	1	1	1	1	1	1	1	1	1	1	1	1	1	0
1	2	3	1	2	2	2	2	2	3	3	3	2	3	2	3	3	1	2	5	1	0	0	0	1	1	1	0	0	1	1	0	1	0	0	1	1	1	1	1	1	1	1	1	1	1	1	1	1	0
1	2	4	1	2	3	2	2	1	3	3	4	3	3	3	4	3	3	4	5	1	0	0	0	1	0	1	0	0	0	1	0	1	0	0	1	1	1	1	1	1	1	1	1	1	1	1	1	1	1
1	2	4	3	1	2	2	2	2	2	1	3	3	3	2	3	3	2	4	5	1	0	0	0	1	0	1	0	0	0	1	0	1	0	0	1	1	1	1	1	1	1	1	1	1	1	1	1	1	0
2	2	2	1	2	2	2	2	2	2	1	4	3	2	2	2	3	1	4	5	1	0	0	0	1	0	1	1	1	1	1	0	1	0	0	1	1	1	1	1	1	1	1	1	1	1	1	0	1	1
1	2	3	1	2	2	2	2	2	2	1	3	2	3	3	3	3	2	2	5	1	0	1	1	0	0	1	0	0	0	1	1	1	1	1	1	1	1	1	1	1	1	1	1	1	1	1	1	1	0
1	2	4	1	2	4	2	2	2	2	1	4	3	4	2	3	4	2	4	5	1	0	0	0	1	0	1	1	0	0	1	0	1	0	0	1	1	1	1	1	1	1	1	1	1	1	1	1	1	1
1	2	2	1	4	2	3	2	2	1	1	4	4	4	4	4	4	3	4	5	1	0	0	0	1	0	1	0	1	0	1	1	1	0	0	1	1	1	1	1	1	1	1	1	1	1	1	1	1	0
1	2	2	1	1	2	2	2	1	1	1	3	3	3	3	3	3	1	2	4	1	0	0	0	1	1	1	0	0	0	1	0	1	1	0	1	1	1	1	1	1	1	1	1	1	1	1	1	1	1
2	2	4	1	2	4	2	2	2	1	1	3	2	3	2	3	4	1	2	3	1	1	0	1	1	0	1	1	0	0	1	1	1	1	1	1	1	1	1	1	1	1	1	1	1	1	1	1	1	1
2	2	2	1	2	3	2	2	1	2	1	3	3	3	3	3	3	1	2	4	1	0	0	0	1	0	1	0	0	0	1	0	1	0	1	1	1	1	1	1	1	1	1	1	1	1	1	1	1	1
1	2	4	1	2	4	2	2	2	2	1	2	2	2	3	2	3	2	4	4	1	0	0	0	0	0	0	0	0	1	1	0	1	0	0	1	1	1	1	1	1	1	1	1	1	1	1	1	1	1
2	1	4	1	2	4	1	2	3	2	1	4	3	4	2	4	3	1	4	5	1	0	0	0	1	0	1	0	0	0	1	0	1	0	0	1	1	1	0	1	1	1	1	1	1	1	1	1	1	0
1	1	4	1	2	4	2	1	1	3	1	4	4	4	4	4	3	2	1	5	1	0	0	0	1	0	1	0	0	0	1	0	1	0	0	1	1	1	1	1	1	1	1	1	1	1	1	1	1	1
1	2	4	1	2	4	1	1	1	2	1	4	4	4	4	4	4	1	4	5	1	0	0	0	1	0	0	1	0	1	1	0	1	1	1	1	1	1	1	1	1	1	1	1	1	1	1	1	1	0
3	2	1	3	1	3	3	2	3	2	1	4	3	4	2	2	3	1	4	5	1	0	0	0	0	0	1	0	0	0	1	0	1	0	0	1	1	1	1	0	1	1	1	1	1	1	1	1	1	1
1	2	3	3	1	2	2	1	2	2	1	4	2	4	3	4	4	1	4	4	0	0	0	0	1	1	0	1	0	1	1	0	0	0	0	1	1	1	1	1	1	1	1	1	1	1	1	1	1	0
2	2	3	1	2	2	2	3	2	2	1	4	3	3	3	2	3	2	4	4	0	0	0	0	1	0	1	0	0	0	1	0	1	0	0	1	1	1	1	1	1	1	1	1	1	1	1	1	1	1
2	1	4	1	2	4	2	2	1	1	1	4	4	3	3	4	4	1	3	4	1	0	0	0	1	0	0	1	0	1	0	1	1	1	0	1	1	1	0	0	1	1	1	1	1	1	1	1	1	0
1	2	3	1	2	4	2	2	2	2	1	3	3	2	3	3	4	5	4	5	1	0	0	0	1	0	1	1	0	1	0	1	1	0	1	1	1	1	1	1	1	1	1	1	1	1	1	1	1	1
1	2	1	2	2	2	2	3	3	1	1	4	3	3	2	3	3	2	4	5	1	0	0	0	0	1	1	0	0	0	1	0	1	0	0	1	1	1	1	1	1	1	0	0	0	1	1	1	1	1
1	2	3	1	2	2	2	2	2	1	1	3	2	2	4	2	3	1	4	4	1	0	0	0	1	0	1	0	0	1	0	1	1	0	0	1	1	1	1	1	1	1	1	1	1	1	1	1	1	1
2	2	4	3	1	4	2	2	2	1	1	3	3	2	2	2	3	2	4	5	1	0	0	0	1	0	1	1	0	1	0	1	1	1	1	1	1	1	1	1	1	1	1	1	1	1	1	1	1	0
1	1	4	1	2	4	2	2	3	1	1	4	3	3	3	3	2	2	4	5	1	0	0	0	0	0	1	1	0	0	1	0	0	0	0	1	1	1	1	1	1	1	1	1	1	1	1	1	1	1
1	2	3	1	2	2	2	2	2	1	1	2	2	2	2	2	3	1	3	4	1	0	0	0	1	0	1	0	1	1	0	1	1	1	1	1	1	1	1	1	1	1	1	1	1	1	1	1	1	0
1	2	2	3	1	3	2	2	2	1	1	4	3	3	2	3	3	2	4	3	1	0	0	0	1	0	1	0	0	0	1	0	1	0	0	1	1	0	0	0	1	1	1	1	1	1	1	1	1	0
2	2	2	1	2	3	2	2	1	1	1	4	3	3	2	3	3	2	4	3	1	0	0	0	1	0	1	0	0	0	1	0	1	0	0	1	1	1	1	1	1	1	1	1	1	1	1	1	1	1
1	2	3	3	1	2	2	2	2	1	1	4	2	4	2	4	3	2	4	4	1	0	0	0	1	0	1	0	0	0	1	0	1	0	0	1	1	1	1	1	1	1	1	1	1	1	1	1	1	0
2	1	2	1	2	1	2	2	2	2	1	2	2	3	2	3	3	1	4	5	1	0	0	0	0	0	1	0	0	0	1	0	1	0	0	1	1	1	1	1	1	1	1	1	1	1	1	1	1	0
1	2	3	1	2	4	3	2	2	2	1	4	3	3	3	3	2	2	3	4	1	0	0	0	1	0	1	0	0	0	1	0	1	0	0	1	1	1	1	1	1	1	1	1	1	1	1	1	1	1
1	1	3	1	2	3	2	2	2	2	1	4	3	3	2	1	3	2	2	4	1	0	0	0	0	0	1	0	0	0	1	0	0	0	0	1	1	1	1	1	1	1	1	1	1	1	1	1	1	1
2	1	3	1	2	4	2	2	3	2	1	4	2	2	2	2	3	1	4	5	1	0	0	0	0	0	1	0	0	0	1	0	0	0	0	1	1	1	1	1	1	1	1	1	1	1	1	1	1	0
1	1	4	1	2	4	2	2	2	1	1	4	2	3	2	2	2	2	4	5	1	1	0	0	1	1	1	0	1	1	0	1	1	0	0	1	1	1	1	1	1	1	1	1	1	1	1	1	1	1
2	2	2	1	2	2	2	2	2	1	1	3	2	2	3	2	3	1	3	5	1	0	0	1	0	1	1	0	1	1	1	0	1	1	0	1	1	1	1	1	1	1	1	1	1	1	1	1	0	0
2	2	3	1	4	2	2	2	1	1	1	4	4	4	4	4	4	1	3	4	1	1	0	1	0	0	1	0	1	0	1	1	0	1	1	1	1	1	1	1	1	1	1	1	1	1	0	0	1	1
2	1	2	1	2	3	2	2	2	1	1	3	4	4	3	4	4	1	4	5	1	0	0	1	0	0	1	0	1	1	1	1	1	1	0	1	1	1	1	1	1	1	1	1	1	1	1	1	1	1
2	1	4	1	2	3	1	2	1	2	1	3	3	2	2	3	4	1	3	3	1	0	0	1	0	1	1	0	0	1	1	1	1	0	1	1	1	1	1	1	1	1	1	1	1	1	1	1	1	1
1	2	3	3	1	3	2	2	3	2	1	4	4	2	2	2	3	2	4	5	1	0	0	0	0	0	1	0	0	0	1	0	1	0	0	1	1	1	1	1	1	1	1	1	1	1	1	1	1	0
2	1	2	1	2	3	1	2	2	2	1	3	2	3	3	3	3	1	3	4	1	0	0	0	1	0	0	1	0	1	0	0	1	1	0	1	1	1	1	1	1	1	1	1	1	1	1	1	1	1
2	2	2	3	1	3	2	1	3	2	1	4	3	3	2	3	3	2	4	4	1	0	0	0	1	0	1	0	0	1	1	0	1	1	0	1	1	1	1	1	1	1	1	1	1	1	1	1	1	1
2	1	2	1	2	2	2	2	2	2	1	3	2	2	2	2	2	1	3	4	1	0	0	0	1	1	0	1	0	1	0	0	1	0	1	1	1	1	1	0	1	1	1	1	1	1	1	1	1	1
1	2	3	1	2	4	2	2	2	1	1	3	2	2	2	2	4	1	3	4	1	0	0	1	0	1	0	1	0	0	1	0	1	1	0	1	1	1	0	1	1	1	1	1	1	1	1	1	1	1
1	1	3	1	3	3	2	1	2	1	1	3	2	2	3	3	3	1	3	4	1	0	0	1	0	0	0	1	0	1	1	0	1	0	0	1	1	1	1	1	1	1	1	1	1	1	1	1	1	0
1	1	2	3	3	2	2	2	2	1	1	3	3	3	2	3	3	1	3	4	1	0	0	0	1	0	1	0	0	0	1	1	1	0	1	1	1	0	0	0	1	1	1	1	1	1	1	1	0	0
2	1	1	1	2	2	2	3	3	3	1	2	2	3	3	3	3	1	3	3	1	1	0	0	1	0	1	0	0	1	1	1	1	0	0	1	1	1	1	1	1	1	1	1	1	1	1	1	1	0
2	2	3	1	2	2	2	2	2	1	1	4	3	3	3	2	2	3	4	1	1	0	0	0	1	0	1	0	0	0	1	1	1	0	0	1	1	1	1	1	1	1	1	1	1	1	1	1	1	1
3	2	3	3	1	2	2	2	2	1	1	3	3	2	2	2	3	2	3	5	1	0	0	1	0	1	1	0	1	1	1	1	1	0	0	1	1	1	1	1	1	1	1	1	1	1	1	1	0	0
2	2	2	1	2	2	2	2	2	1	1	3	2	3	3	3	3	1	4	4	1	1	0	0	1	0	1	0	0	1	1	0	0	0	0	1	1	1	1	1	1	1	1	1	1	1	1	1	1	1
1	2	3	1	2	2	2	2	2	1	1	3	2	3	3	3	3	1	0	4	1	1	1	0	0	0	1	1	0	0	1	1	1	1	0	1	1	1	1	1	1	1	1	1	1	1	1	1	1	1
2	1	3	1	4	3	2	2	2	1	1	4	3	3	2	2	3	1	4	5	1	0	1	0	1	1	1	0	0	0	1	0	1	0	0	1	1	1	1	1	1	1	1	1	1	1	1	1	1	0
2	2	2	3	3	2	2	2	2	1	1	4	3	3	2	3	3	1	4	5	1	0	0	0	1	0	1	0	0	0	1	0	1	0	0	1	1	1	0	1	1	1	1	1	1	1	1	1	1	1
1	2	1	3	1	1	2	2	2	1	1	4	3	4	4	4	4	2	4	5	1	0	0	0	1	0	1	0	0	0	1	0	1	0	0	1	1	1	1	1	1	1	1	1	1	0	1	0	0	0
2	1	1	1	1	1	2	2	2	1	1	4	2	3	3	3	3	1	4	5	1	1	0	0	1	0	1	1	1	1	1	0	1	0	0	1	1	1	1	1	1	1	1	1	1	1	1	1	1	1
2	2	2	3	1	3	2	2	1	2	1	4	3	2	2	2	4	2	4	4	1	0	0	0	1	0	1	0	0	0	1	1	1	0	1	1	1	1	1	1	1	1	1	1	1	1	1	1	1	0
1	2	4	1	2	4	3	3	3	2	1	4	3	2	4	2	4	2	4	5	1	0	0	0	0	0	1	0	0	0	1	0	1	0	0	1	1	1	0	1	1	1	1	1	1	1	1	1	1	1
2	1	4	1	2	4	1	1	1	2	1	2	2	2	2	2	3	1	4	5	1	0	0	1	0	1	1	0	1	1	0	0	1	1	0	1	1	1	1	1	1	1	1	1	1	1	1	1	1	1
1	1	3	1	2	4	3	3	2	2	1	3	2	3	3	2	4	2	4	5	1	0	0	0	1	0	1	0	0	0	1	0	1	0	0	1	1	1	1	1	1	1	1	1	1	1	1	1	1	0
1	2	3	3	1	2	3	2	2	2	1	4	4	3	2	3	3	2	4	5	1	0	0	0	1	0	1	0	0	0	1	0	0	0	0	1	1	1	1	1	1	1	1	1	1	1	1	1	1	1
1	2	2	3	3	2	1	1	2	2	1	4	4	4	3	4	4	1	3	4	1	0	0	0	1	0	1	0	0	0	1	0	1	0	0	1	1	1	1	1	1	1	1	1	1	1	1	1	1	0
2	1	4	1	2	4	2	2	2	2	1	3	3	3	3	3	4	2	4	4	1	0	0	1	1	0	1	1	0	1	1	0	1	1	0	1	1	1	1	1	1	1	1	1	1	1	1	1	1	1
2	2	2	1	2	1	2	3	3	1	1	4	3	3	3	3	3	1	4	5	1	0	0	0	0	1	1	0	0	0	1	0	1	0	0	1	1	1	1	1	1	1	1	1	1	1	0	0	0	0
2	1	2	1	2	3	2	3	1	1	1	4	2	2	3	3	3	2	4	5	1	0	0	0	1	0	1	0	0	0	1	0	0	0	0	1	1	1	1	1	1	1	1	1	1	1	1	0	1	0
2	2	2	3	1	1	2	2	2	1	1	4	3	3	3	2	3	1	2	5	1	0	0	0	0	0	1	0	0	1	1	0	1	1	1	1	1	1	0	1	1	1	1	1	1	0	0	0	0	1
2	2	1	1	2	2	2	2	3	1	1	3	3	3	2	2	3	1	4	4	0	1	0	0	1	1	1	0	1	1	1	1	1	0	0	1	1	1	0	1	1	1	1	1	1	1	1	1	0	0
1	1	3	1	2	3	2	3	2	2	1	3	3	3	3	3	3	2	4	5	1	0	0	1	1	1	0	1	0	1	1	1	1	0	0	1	1	1	1	1	1	1	1	1	1	1	1	1	1	1
1	1	2	1	2	3	2	2	1	2	1	4	2	3	3	3	3	2	4	5	0	0	0	0	1	0	0	0	0	0	1	0	1	0	0	1	1	1	1	1	1	1	1	1	1	0	0	0	1	0
2	2	2	3	1	2	3	2	2	2	1	4	3	4	3	4	4	2	4	5	1	0	1	0	0	0	1	0	0	0	0	1	1	0	0	1	1	1	1	1	1	1	1	1	1	1	1	0	1	0
1	1	4	1	2	4	2	1	2	2	1	4	2	3	3	3	4	1	4	5	0	0	1	1	1	1	1	0	0	1	1	1	0	1	0	1	1	1	1	1	1	1	1	1	1	1	1	1	1	0
2	1	4	1	2	4	1	1	1	2	1	4	3	3	3	3	3	2	4	4	0	0	0	0	1	0	1	0	0	0	1	0	1	0	0	1	1	1	1	1	1	1	1	1	1	0	1	1	1	1
2	1	2	1	2	3	2	1	1	1	1	2	2	3	2	2	3	1	3	4	0	1	1	1	1	0	1	1	0	1	1	1	1	1	0	1	1	1	0	0	1	1	1	1	1	1	1	1	1	1
2	1	4	1	2	4	3	2	2	1	1	2	4	4	4	3	3	1	4	5	1	0	0	0	1	0	1	0	0	0	1	0	1	0	0	1	1	1	1	0	1	1	1	1	1	1	1	1	0	0
1	2	3	1	2	3	2	2	1	2	1	3	2	2	3	2	3	1	3	4	1	0	0	0	1	1	1	0	1	1	1	1	1	0	1	1	1	1	1	1	1	1	1	1	1	1	1	1	1	0
2	1	4	1	2	4	2	2	2	1	1	3	2	2	3	2	3	1	2	2	1	0	0	1	1	0	1	1	1	1	0	1	1	0	0	1	1	1	1	1	1	1	1	1	1	1	1	1	1	1
1	1	4	1	2	3	1	2	1	2	1	2	3	2	3	3	3	1	1	4	1	0	0	1	1	0	1	1	1	1	1	1	1	1	0	1	1	1	1	1	1	1	1	1	1	1	1	1	1	0
1	2	3	1	2	2	3	1	2	2	1	4	3	3	3	3	3	1	4	4	1	0	0	0	1	1	1	0	0	0	1	0	1	0	0	1	1	1	1	1	1	1	1	1	1	1	1	1	1	1
1	1	4	1	2	4	1	3	1	2	1	4	3	2	2	2	4	2	4	5	1	0	0	0	0	1	1	0	0	0	1	0	1	0	0	1	1	1	1	1	1	1	1	1	1	1	1	1	1	0
2	1	2	3	1	2	2	2	1	2	1	3	2	2	2	2	3	1	4	5	1	0	0	0	1	1	1	0	1	1	1	1	0	0	0	1	1	1	0	1	1	1	1	1	1	0	0	0	1	1
1	1	4	1	2	4	3	2	3	2	1	4	2	4	2	4	4	1	4	5	1	0	0	0	1	0	1	0	0	0	1	0	1	0	0	1	1	1	1	1	1	1	1	1	1	1	1	1	1	0
2	1	4	1	2	4	2	3	3	2	1	4	3	3	2	3	3	2	3	5	1	1	0	0	0	0	1	0	0	0	1	1	0	0	0	1	1	1	0	0	1	1	1	1	1	1	1	1	1	1
1	1	3	1	2	3	1	2	1	2	1	4	2	2	2	3	3	2	4	5	1	0	0	0	1	1	0	1	0	0	0	1	1	0	0	1	1	1	1	1	1	1	1	1	1	1	1	1	1	1
2	2	3	3	1	3	1	2	2	2	1	4	2	3	2	3	3	1	4	5	1	0	0	0	1	0	1	0	0	0	1	0	1	0	0	1	1	1	1	1	1	1	1	1	1	1	1	1	1	1
1	2	3	1	2	2	2	2	2	1	1	3	3	3	2	3	3	1	3	5	1	0	0	0	1	1	0	1	0	1	1	1	1	1	0	1	1	1	1	1	1	1	1	1	1	1	1	1	1	1
3	2	1	3	3	3	2	3	3	1	1	4	2	3	4	2	3	1	4	5	1	0	0	0	1	0	1	0	0	1	1	0	1	0	0	1	1	1	0	1	1	1	1	1	0	0	0	0	1	0
1	2	4	1	2	3	2	2	2	1	1	4	4	4	4	3	4	1	3	5	1	0	0	0	1	0	1	0	0	0	1	0	1	0	0	1	1	1	1	1	1	1	1	1	1	1	1	1	1	1
2	1	2	1	2	4	1	1	2	1	1	3	2	2	3	4	4	5	3	4	1	0	0	1	0	1	0	1	1	1	0	1	1	1	0	1	1	1	1	1	1	1	1	1	1	1	1	1	1	1
2	1	4	1	2	4	2	2	2	2	1	3	3	3	2	3	3	1	3	4	1	0	0	0	1	0	1	0	0	1	0	1	0	0	0	1	1	1	1	0	1	1	1	1	1	1	1	1	1	1
1	1	2	1	2	2	1	2	3	2	1	3	3	3	3	3	3	1	4	4	1	0	0	1	0	1	1	0	0	1	1	1	1	0	0	1	1	1	1	1	1	1	1	1	1	1	1	1	1	1
3	1	3	1	2	3	2	2	3	2	1	4	4	3	2	3	3	1	4	5	1	0	0	0	1	0	0	0	0	0	0	1	0	1	0	1	1	0	0	0	1	1	1	1	1	0	0	0	0	0
1	1	3	1	2	2	1	3	3	2	1	4	2	3	3	3	4	1	4	5	1	0	0	0	1	0	1	0	0	0	1	0	1	0	0	1	1	1	1	0	1	1	1	1	1	1	1	1	1	1
3	1	3	1	2	3	2	1	2	1	1	3	2	3	2	3	3	1	3	5	0	1	0	0	1	0	1	1	0	1	0	1	1	0	1	1	1	1	1	1	1	1	1	1	1	1	1	1	1	1
1	2	3	2	1	2	2	2	1	1	1	4	3	3	3	3	2	2	4	5	1	0	0	0	1	0	1	0	0	0	1	0	1	0	0	1	1	1	1	0	1	1	1	1	1	1	1	1	1	1
3	1	3	1	2	4	2	2	3	1	1	2	3	3	3	3	4	2	4	4	1	0	0	0	0	0	1	0	0	0	1	0	1	0	0	1	1	1	0	0	1	1	1	1	1	1	1	1	1	1
1	1	2	3	4	2	2	2	1	1	1	3	3	3	3	3	4	1	3	5	0	1	1	1	0	1	0	0	1	1	0	1	1	0	1	1	1	1	0	1	1	1	1	1	1	1	1	1	1	1
1	2	2	3	3	3	2	2	3	1	1	4	3	3	3	3	3	2	4	5	1	0	0	0	1	0	1	0	0	0	1	0	1	0	0	1	1	1	1	1	1	1	1	1	1	1	1	1	1	1
3	1	4	1	2	4	1	3	2	1	1	4	3	4	4	4	4	2	4	5	1	0	0	1	1	0	1	0	0	0	1	0	1	0	0	1	1	1	1	1	1	1	1	1	1	1	1	1	1	1
2	1	2	1	2	3	2	2	2	1	1	3	3	3	3	3	4	2	4	5	1	0	0	1	0	0	1	1	0	1	1	0	1	1	0	1	1	1	1	1	1	1	1	1	1	1	1	1	1	1
1	2	3	1	2	2	2	3	3	1	1	4	3	3	3	3	4	2	4	5	1	0	0	0	0	0	1	0	0	0	1	0	1	0	0	1	1	1	1	1	1	1	1	1	1	1	1	1	1	1
1	2	1	3	3	1	2	1	1	1	1	4	3	3	4	3	4	1	2	4	1	0	0	1	0	1	1	0	0	1	1	0	1	1	0	1	1	1	1	1	1	1	1	1	1	1	1	1	1	0
2	1	3	3	1	3	2	2	1	1	1	3	3	2	2	2	4	2	4	5	1	0	1	0	0	1	0	0	0	1	0	1	1	1	2	1	1	1	0	1	1	1	1	1	1	1	1	1	1	0
1	1	3	1	2	3	2	1	2	3	1	3	3	2	3	3	4	1	3	5	1	0	0	1	0	1	0	1	1	1	0	1	1	1	0	1	1	1	1	1	1	1	1	1	1	1	1	1	0	1
1	2	4	3	1	4	2	3	1	2	1	4	3	3	2	3	3	2	4	5	1	0	0	0	1	0	1	0	0	0	1	0	1	0	0	1	1	1	1	1	1	1	1	1	1	1	1	0	1	0
1	2	2	1	2	2	2	2	1	2	1	3	2	3	3	3	3	2	3	5	1	0	0	0	1	0	1	1	0	1	0	1	0	1	1	1	1	1	1	1	1	1	1	1	1	1	1	1	0	0
2	1	3	1	2	3	2	2	3	2	1	4	4	3	4	3	4	2	4	5	1	0	0	0	1	0	1	0	0	0	1	0	1	0	0	1	1	1	1	1	1	1	1	1	1	0	0	0	0	0
1	2	4	1	2	4	2	1	1	1	1	3	3	3	3	3	3	5	4	5	1	0	1	1	0	1	1	1	0	1	1	1	0	1	1	1	1	1	1	1	1	1	1	1	1	1	1	1	1	1
1	1	1	1	2	2	1	2	2	1	1	4	3	3	3	3	3	1	3	4	1	0	0	1	0	1	0	1	1	1	1	0	1	0	1	1	1	1	1	1	1	1	1	1	1	1	1	1	1	1
1	1	4	3	1	4	1	1	1	1	1	4	2	2	4	4	4	2	4	2	0	1	0	0	0	0	1	0	0	0	0	0	1	0	0	1	1	1	0	0	1	1	1	1	1	1	1	1	1	0
2	1	4	1	2	4	3	2	2	1	1	4	3	3	3	3	4	1	4	5	1	0	0	0	1	0	1	0	0	0	1	0	0	0	0	1	1	1	1	1	1	1	1	1	1	0	0	0	1	1
1	2	4	1	4	4	2	2	1	1	1	3	4	4	3	3	3	5	4	4	1	0	0	1	1	0	1	1	1	1	0	1	1	0	1	1	1	1	1	1	1	1	1	1	1	1	1	1	1	1
2	1	4	1	2	4	3	3	2	1	1	4	2	2	2	3	2	1	4	5	1	1	0	0	1	1	1	0	0	1	1	0	1	0	1	1	1	1	0	1	1	1	1	1	1	1	0	1	1	1
1	2	3	1	2	4	2	2	3	1	1	4	4	3	3	3	4	2	4	4	1	0	0	0	1	0	1	0	0	1	1	0	1	0	0	1	1	1	1	1	1	1	1	1	1	1	1	1	1	1
3	2	1	1	2	3	2	1	1	1	1	3	3	3	4	3	4	1	2	4	1	0	0	0	1	0	1	0	1	1	1	0	0	1	0	1	1	1	1	1	1	1	1	1	1	0	0	0	0	0
3	2	1	3	1	3	2	1	2	1	1	3	2	2	3	2	2	1	0	2	1	0	0	0	1	0	1	0	0	0	1	0	0	0	0	1	1	1	1	0	1	1	1	1	1	1	1	1	1	1
1	2	3	1	2	2	2	3	3	3	1	4	3	3	2	3	3	1	4	5	1	0	0	0	1	0	1	0	0	0	1	1	1	0	0	1	1	1	1	1	1	1	1	1	1	1	1	1	1	1
2	2	3	1	2	3	2	2	2	1	1	4	3	3	2	3	3	2	2	4	1	0	0	0	1	0	1	0	0	0	1	0	1	0	0	1	1	1	0	1	1	1	1	1	1	1	1	1	1	0
1	2	3	1	3	3	2	1	1	1	1	4	2	3	3	2	3	1	2	5	1	0	0	0	1	0	1	0	0	0	1	0	1	0	0	1	1	1	1	0	1	1	1	1	1	1	1	1	1	1
2	1	1	1	2	1	1	1	1	1	1	4	4	4	3	4	3	1	4	5	1	0	0	0	1	1	0	1	1	0	1	1	1	1	0	1	1	1	1	1	1	1	1	1	1	1	1	1	1	1
2	1	4	1	1	4	1	1	2	1	1	4	3	2	3	3	4	1	4	5	1	0	0	1	0	0	1	0	0	0	1	0	1	0	0	1	1	1	1	1	1	1	1	1	1	1	1	1	1	1
2	2	1	3	3	1	2	1	3	1	1	4	2	3	3	3	3	1	4	5	1	0	0	1	0	0	1	0	0	0	1	0	0	0	0	1	1	1	1	1	1	1	1	1	1	1	1	1	1	1
2	2	3	3	1	2	2	3	1	3	1	4	3	3	3	3	4	2	4	4	1	0	0	0	1	0	1	0	0	0	0	0	0	0	1	1	1	1	1	1	1	1	0	1	1	0	0	0	1	1
1	1	4	1	1	3	2	1	2	1	1	3	3	3	3	3	3	3	4	5	1	0	0	0	1	0	1	1	0	1	1	0	1	1	0	1	1	1	0	1	1	1	1	1	1	1	1	1	1	0
3	2	2	3	3	3	1	2	2	1	1	3	4	4	4	4	4	1	4	4	1	0	0	1	0	1	1	0	0	1	1	0	1	1	0	1	1	1	1	1	1	1	1	1	1	1	1	1	1	1
1	1	4	2	4	2	2	1	1	3	1	4	2	3	2	3	4	2	4	3	1	0	0	0	1	0	1	0	0	0	1	0	1	1	0	1	1	1	0	1	1	1	1	1	1	1	1	1	1	0
1	1	2	3	1	3	2	2	2	1	1	4	3	3	2	3	3	1	4	5	1	0	0	0	1	0	1	0	0	1	1	0	1	0	0	1	1	1	1	1	1	1	1	1	1	1	1	1	1	0
1	1	3	1	2	3	2	2	2	1	1	3	3	4	2	4	2	1	4	5	1	0	0	0	0	0	1	0	0	0	0	0	1	0	1	1	1	1	1	1	1	1	1	1	1	1	1	1	0	0
2	2	2	1	2	3	2	2	1	1	1	3	2	3	2	3	3	2	4	3	1	0	0	0	1	0	1	0	0	0	1	0	1	0	0	1	1	1	1	1	1	1	1	1	1	1	1	1	1	0
2	2	2	1	2	2	3	1	1	1	1	3	3	3	2	4	4	1	4	5	1	1	0	0	1	0	1	0	0	1	1	1	0	0	0	1	1	1	1	1	1	1	1	1	1	0	0	0	1	1
3	1	3	1	2	3	2	2	1	1	1	4	3	3	2	3	4	2	4	5	1	0	0	0	1	0	1	0	0	1	0	0	1	0	0	1	1	0	1	1	1	1	1	1	1	1	1	1	1	1
1	2	3	1	2	2	2	1	3	1	1	3	3	3	4	3	3	1	4	5	1	0	0	0	1	0	1	0	0	0	1	0	1	1	1	1	1	1	1	1	1	1	1	1	1	1	1	1	1	0
2	1	4	1	2	3	2	1	1	1	1	4	3	3	3	2	3	1	4	5	1	0	0	0	1	0	1	0	0	0	1	0	1	0	0	1	1	1	0	0	1	1	1	1	1	1	0	0	1	0
2	2	2	1	2	2	3	1	1	1	1	4	3	2	3	3	4	1	4	5	1	0	0	0	1	0	1	0	0	0	1	1	0	0	1	1	1	1	0	0	1	1	0	1	1	1	1	1	1	0
1	2	3	1	2	2	2	1	3	1	1	4	3	2	2	3	4	2	4	3	1	0	0	0	1	0	1	0	0	0	1	0	1	0	0	1	1	1	1	1	1	1	1	1	1	1	1	1	1	1
2	2	2	1	2	3	3	1	3	3	1	4	3	3	3	4	4	1	4	5	1	0	0	0	1	0	1	0	0	0	0	0	1	1	1	1	1	1	1	1	1	1	1	1	1	1	1	1	1	1
1	2	4	1	2	4	2	1	1	1	1	3	3	4	3	3	4	1	4	4	1	0	0	0	1	0	1	0	0	1	0	1	1	0	0	1	1	1	1	1	1	1	1	1	1	1	1	1	1	1
2	2	2	3	3	2	2	2	1	1	1	4	3	3	4	3	4	1	4	5	0	1	0	1	0	1	1	0	1	0	1	1	1	1	1	1	1	1	1	1	1	1	1	1	1	1	1	1	1	1
1	2	4	1	1	4	2	1	2	1	1	3	3	2	3	3	2	2	4	4	1	0	0	0	1	0	1	0	1	1	0	1	1	1	1	1	1	1	1	1	1	1	1	1	1	1	1	1	1	1
2	2	3	3	1	2	2	1	2	1	1	3	2	3	2	3	3	1	4	5	1	0	0	0	1	1	1	0	0	1	1	0	1	1	1	1	1	1	1	1	1	1	1	1	1	1	1	1	1	1
1	1	4	1	2	4	2	2	2	1	1	4	3	3	3	4	4	2	4	5	1	0	0	0	1	0	1	0	1	0	1	0	1	0	0	1	1	1	1	1	1	1	1	1	1	1	1	1	1	1
2	2	1	1	2	1	2	1	2	2	1	4	3	3	2	3	4	1	4	5	1	0	0	0	1	0	1	0	0	0	1	0	1	0	0	1	1	1	1	1	1	1	1	1	1	1	1	1	1	1
1	1	1	1	2	1	1	1	2	1	1	4	2	3	2	3	3	1	3	3	1	0	0	0	1	0	1	1	0	0	1	0	1	0	0	1	1	1	1	1	1	1	1	1	1	1	1	1	1	1
2	1	3	1	2	3	2	1	1	1	1	4	2	3	2	3	3	1	3	4	1	0	1	0	0	0	1	0	0	0	1	0	1	0	0	1	1	1	1	1	1	1	1	1	1	1	1	1	1	0
1	1	2	1	2	3	1	1	1	1	1	4	2	3	2	3	3	1	3	3	0	1	1	1	0	1	0	1	0	1	1	1	0	1	1	1	1	1	1	0	1	1	1	1	1	1	1	1	1	1
2	1	2	1	2	3	2	2	2	1	1	4	4	4	2	4	4	1	4	4	1	0	0	0	1	0	1	1	0	1	1	1	1	0	0	1	1	1	1	1	1	1	1	1	1	1	1	1	1	0
1	1	3	1	2	3	1	2	2	1	1	3	3	3	3	2	4	1	2	1	1	0	0	0	1	0	1	1	0	0	1	1	1	0	0	1	1	1	1	1	1	1	1	1	1	1	1	1	1	1
1	1	4	1	2	4	2	1	1	1	1	4	3	3	3	4	3	1	4	3	1	0	0	0	1	0	1	0	0	1	1	0	1	0	1	1	1	1	1	1	1	1	1	1	1	1	1	1	1	1
3	2	2	1	2	2	2	2	1	1	1	3	2	3	2	3	3	1	3	4	1	0	0	1	0	1	0	0	0	1	1	1	1	0	0	1	1	1	1	1	1	1	1	1	1	1	1	0	1	1
3	2	4	3	1	4	1	2	1	2	1	4	2	3	2	3	3	1	3	3	1	0	0	0	1	0	1	0	0	0	1	0	1	0	0	1	1	1	1	1	1	1	1	1	1	1	1	1	1	1
2	2	2	1	2	2	2	2	1	2	1	4	2	3	3	3	3	1	3	5	1	0	0	0	1	0	1	0	0	0	0	1	0	1	0	1	1	1	1	1	1	1	1	1	1	1	1	1	1	1
2	2	3	3	1	3	2	2	1	2	1	3	2	3	2	3	3	1	4	5	1	0	0	0	1	1	0	1	0	0	1	0	0	0	0	1	1	1	1	1	1	1	1	1	1	1	1	1	0	0
2	2	4	1	2	3	2	2	1	2	1	4	3	3	2	3	4	1	4	1	1	0	0	0	1	1	0	0	0	0	0	1	0	0	0	1	1	1	1	1	1	1	1	1	1	1	1	1	1	1
2	2	3	3	3	3	2	2	1	1	1	4	3	4	2	3	4	1	4	5	1	0	0	0	1	0	1	0	0	0	0	1	0	1	0	1	1	1	1	1	1	1	1	1	1	1	1	1	1	1
3	2	1	3	3	1	2	1	1	1	1	4	2	3	2	3	4	1	1	3	1	0	1	0	1	0	1	0	1	1	0	1	0	1	0	1	1	1	0	0	1	1	0	1	1	1	1	1	1	0
3	2	3	1	2	3	2	2	1	1	1	3	3	2	2	3	3	1	4	5	1	0	0	1	0	1	1	0	1	0	1	1	1	0	1	1	1	1	1	1	1	1	1	1	1	1	1	1	1	1
2	1	1	1	2	1	2	2	2	1	1	3	2	3	2	2	3	1	4	5	0	1	1	1	0	1	0	1	0	0	1	1	0	1	0	1	1	1	1	0	1	1	1	1	1	1	1	1	1	1
1	1	4	1	2	4	1	1	1	1	1	4	2	2	2	3	4	1	3	5	1	0	0	0	0	0	1	0	0	0	1	1	0	0	0	1	1	1	1	1	1	1	1	1	1	1	1	1	1	1
2	2	3	1	2	2	2	1	3	1	1	4	2	3	2	2	3	1	4	5	1	0	0	0	1	0	1	0	0	0	1	0	0	0	0	1	1	1	1	1	1	1	1	1	1	1	1	1	1	0
2	2	3	3	3	3	2	1	2	1	1	2	2	2	3	2	2	1	4	4	1	0	0	0	0	1	1	0	0	1	1	0	1	0	0	1	1	1	0	1	1	1	1	1	1	1	0	0	0	0
2	2	2	3	3	2	1	2	3	1	1	2	2	3	2	2	3	1	4	5	1	1	0	0	1	0	1	0	0	0	1	0	1	0	0	1	1	1	0	0	0	1	1	1	1	1	1	1	1	0
2	2	4	3	1	4	3	1	3	1	1	4	2	3	3	2	4	1	4	5	1	0	0	0	1	0	1	0	0	1	1	0	1	0	0	1	1	1	1	1	1	1	1	1	1	1	1	1	1	1
2	2	2	3	3	3	3	3	2	1	1	4	2	3	3	3	4	1	4	5	1	0	0	0	1	0	1	0	0	1	0	1	0	1	1	1	1	1	1	1	1	1	1	1	1	1	1	1	1	0
2	2	1	3	1	2	1	2	1	1	1	4	3	2	2	3	3	1	4	5	0	1	1	1	0	1	0	0	0	1	1	0	0	1	1	1	1	1	1	1	1	1	1	1	1	1	1	1	1	1
3	2	2	3	1	3	2	2	2	2	1	4	3	3	2	2	4	1	4	5	1	1	0	1	0	0	0	1	0	1	0	1	0	1	0	1	1	1	1	1	1	1	1	1	1	1	1	1	1	0
[truncated: 62 more columns]
